# Supplementary material for: Ancestrality and evolution of trait syndromes in finches (Fringillidae)
Source: Ecol Evol. 2017 Oct 21;7(23):9935–53. doi: 10.1002/ece3.3420 (PMC5723631; doi:10.1002/ece3.3420)
Supplement: Supplementary file 2 [file ECE3-7-9935-s002.xlsx]

## Sheet: Data (raw)
Appendix S2. Data collected on 83 fringillid species selected for the present study. Numbers in exponent refer to Appendix S1.
	Acanthis ﬂammea	Acanthis hornemanni	Agraphospiza rubescens	Bucanetes githagineus	Callacanthis burtoni	Carduelis carduelis	Carduelis citrinella	Carpodacus pulcherrimus	Carpodacus puniceus	Carpodacus rhodochlamys	Carpodacus rodochroa	Carpodacus roseus	Carpodacus rubicilla	Carpodacus rubicilloides	Carpodacus sibiricus	Carpodacus synoicus	Carpodacus thura	Chloris ambigua	Chloris chloris	Chloris monguilloti	Chloris sinica	Chloris spinoides	Chlorodrepanis virens	Chlorophonia cyanea	Coccothraustes coccothraustes	Crithagra burtoni	Crithagra citrinelloides	Crithagra leucopygia	Crithagra mennelli	Crithagra mozambica	Crithagra rufobrunnea	Crithagra striolata	Crithagra sulphurata	Eophona migratoria	Eremopsaltria mongolica	Erithrina erythrina	Euphonia cayennensis	Euphonia chlorotica	Euphonia laniirostris	Euphonia minuta	Euphonia musica	Euphonia violacea	Euphonia xanthogaster	Fringilla coelebs	Fringilla montifringilla	Haematospiza sipahi	Haemorhous mexicanus	Haemorhous purpureus	Hesperiphona vespertina
r/K selection
Clutch size (number of eggs per brood)	4.819, 28, 5.054, 59, 141, 150, 4.561	4.819, 28, 4.554, 61, 141, 4.0150	4.5141	5.01, 19, 28, 54, 141, 4.556	2.019, 28, 3.0141	4.919, 28, 54, 5.059, 141, 147	4.519, 28, 3.559, 4.0141	3.028, 4.556, 141	4.019, 28, 141	4.019, 28, 56, 5.0141	4.519, 28, 141, 4.856	4.019, 28, 56, 4.5141	4.819, 28, 4.0141	5.019, 28, 4.556, 4.0141	4.519, 28, 141, 4.056	4.519, 28, 141, 5.056	3.719, 28, 3.556, 141	4.019, 28, 3.559, 72, 141	4.819, 28, 5.054, 72, 59, 141	4144	5.019, 28, 72, 4.559, 4.0141	4.019, 28, 59, 72, 141	2.5141, 150, 1.5149	373, 142, 146	4.419, 28, 4.556, 4.0141	2.060, 141	2.519, 28, 3.060, 141	3.519, 28, 3.060, 141, 146	3.019, 28, 141, 60	3.019, 28, 60, 141	3.060, 2.5141	3.519, 28, 60, 4.5141, 147	3.019, 28, 141, 3.560, 146	4.519, 28, 4.0141, 146	5.019, 28, 54, 141, 456	4.819, 28, 5.054, 141, 146, 4.056	4.0142, 143	2.0107, 4.0143	4.061, 109, 114, 143, 3.5142	4.061, 142, 3.0143	2.2126, 4.0142, 3.0143	4.0142, 143, 144	4.0143	4.554, 141	6.054, 141, 5.556	4.056, 141	4.219, 28, 4.556, 61, 5.0141, 4.0150	4.519, 28, 56, 61, 3.5141, 4.0150	3.019, 28, 150, 3.556, 141
Nesting stage length (days)	11.017, 11.519, 28, 54, 141, 12.061	11.017, 19, 28, 54, 11.561, 13.5141	14.0141	13.01, 17, 54, 141, 13.519, 28		14.719, 28, 54, 15.017, 15.5141, 14.0147	16.017, 16.519, 28, 54, 17.559, 18.0141			16.519, 28, 15.356		15.0141	17.017, 19, 28, 54, 141		13.556, 141	15.017, 19, 28, 54, 141, 13.056		18.519, 28	14.017, 15.119, 28, 14.454, 59, 72, 16.0141		14.519, 28	14.059, 13.5141	16.8141, 17.5149	20.573	12.017, 12.519, 28, 54, 141		15.0141	19.519, 28	17.019, 28, 18.0141	20.519, 28, 20.0141		15.019, 28, 14.560, 15.5141	15.019, 28, 17.5141, 17.0146	13.0146	18.017, 19, 28, 54, 141	11.017, 13.619, 28, 11.554, 141, 12.5146			20.561, 19.5142, 143	19.061		21.0142, 143, 144		14.017, 13.954	13.017, 13.554, 141		15.019, 28, 61, 15.5141	14.019, 28, 61, 14.5141	14.119, 28, 13.5141
Incubation length (days)	10.719, 28, 10.561, 11.5141, 10.0150	11.519, 28, 54, 11.061, 12.0141, 150	13.0141	12.01, 13.519, 28, 54, 12.5141		12.019, 28, 12.154, 10.5141, 13.0147	13.519, 28, 54, 141, 13.059			15.019, 28, 12.056		14.5141	16.019, 28, 141		12.056, 11.5141	13.519, 28, 141, 13.056		12.519, 28	12.919, 28, 54, 59, 72, 13.0141	13.0144	12.519, 28, 72, 13.5141	13.019, 28, 13.559, 141	14.0141, 149, 150	19.073	12.019, 28, 54, 141		12.5141	12.0141, 13.0146	13.019, 28, 141	13.519, 28, 141		12.060, 141	13.0141, 14.0146	12.5146		12.819, 28, 11.554, 13.556, 12.5141, 146		15.0142	14.561, 114, 15.7119, 15.0142, 143	16.061, 143		13.5144		12.654, 13.0141	12.054, 11.5141		13.519, 28, 141, 13.061, 14.0150	13.019, 28, 61, 150	13.419, 28, 13.0141, 150
Breeding success at fledgling (% clutch size)	48.854, 59.7141	90.054		80.01		40.054, 141	45.054, 46.5141												45.954, 52.972, 41.0141						75.854, 52.4141					65.0141						51.954, 49.9141								33.354, 45.3141	57.054, 141				55.0141
Length of breeding season (months)	2.054, 4.0141	3.0141		4.08, 3.056, 5.0141	3.556, 141	2.054, 4.0141	2.559, 5.5141	3.056, 4.0141	3.0141	3.056, 141	3.056, 2.0141	4.0141	3.0141	2.056, 141		2.556, 4.0141	1.056, 2.0141	4.059, 141	1.554, 4.059, 72, 5.0141	6.059, 141	5.072, 6.0141	5.059, 141	12.0141, 3.0149	3.0143	5.5141	3.060, 5.5141	10.0141	9.0141, 5.0146	5.060, 8.0141	8.0141	6.060, 9.0141	12.0141	7.060, 12.0141	3.0141	3.056, 4.0141	1.054, 4.0141, 2.0146	1.0142, 143	2.0107	7.0142, 3.0143	6.0142, 143	7.0142, 2.0143	7.5142, 4.0143	6.071, 102, 142	1.054, 4.0141	1.054, 3.0141	2.056, 3.0141	4.5141	4.0141	4.0141
Number of broods per season	219, 28, 54, 141, 150, 1.5141	219, 28, 1.514,1150		28, 19, 28, 54, 141		219, 28, 141, 2.5147	219, 28, 54, 141, 2.559			119, 28, 56		2141	119, 28, 1.5141		119, 28, 1.5141	219, 28, 54, 141			219, 28, 54, 59, 72, 141		219, 28, 72, 141	119, 28, 141	1.5150		119, 28, 141						2147	260, 3141, 2.5147			219, 28, 54, 141	119, 28, 141		1.5143	2.5142, 143	2142		1.5143		154, 1.5141	1.5141		256, 3141, 150	219, 28, 141, 150	119, 28, 1.5141, 150
Length of male moulting period (months)	254			354		354													354, 3.572								460								454	254								254	1.554
Nest predation (% lost to predators)	46.527									49.027									61.627						39.627											70.027											45.827
Annual mortality rate (%)	57.554, 139					61.054, 55.8139	46.054, 139												43.054, 72, 51.2139				0.15150	33.776												24.054					39.2126	41.8139		46.154, 44.1139
Expected life duration (oldest ringed bird) (years)	854, 12150	5141, 7150				854, 15147, 27150	654, 141, 150												1354, 72, 141, 14150				12150		1254, 13150				6141	8141			11.5141, 7146			954, 141, 150								1454, 141, 29150	1554, 141, 150		12141, 150	14141, 150	15141, 17150
Generalist/specialist
Tame behaviour	Yes54			Yes54	Yes48	Yes147		Yes141	Yes56, 141	Yes48, Yes minus141	Yes141			Yes minus141		Yes54, 56	Yes48, 141		Yes48, 54, 59	Yes59, 72	Yes48	Yes59	Yes141					Yes48, 141		Yes48, 141	Yes60			Yes48	Yes48, 54, 56, 141									Yes54	Yes54		Yes48, 56		Yes56
Shy behaviour					Yes141	Yes147		Yes56		Yes56, 141				Yes48, 56, 141		Yes48, 54, 56								Yes146	Yes48, 54, 141	Yes48, 60, 141			Yes48, 141			Yes147	Yes146			Yes146									Yes54
Habitat breadth (Levins index)				0.629
Habitat specificity: generalist																																						Yes133
Habitat specificity: specialist
Foraging height: ground	Yes48, 54, 59, 141	Yes59, 141	Yes48, 56, 141	Yes48, 54, 56, 141	Yes48, 56, 141	Yes54, 141	Yes54, 141	Yes48, 56, 141	Yes48, 56, 141	Yes48, 56, 141	Yes48, 56, 141	Yes48, 54, 56, 141	Yes48, 54, 56, 141	Yes48, 56, 141	Yes141	Yes48, 54, 56, 141	Yes48, 56, 141	Yes141	Yes48, 54, 141	Yes minus141	Yes48, 59, 141	Yes minus59			Yes48, 54, 141	Yes48, 60	Yes48, 60, 141	Yes48, 60, 141, 146	Yes minus48, Yes141	Yes48, 60, 141	Yes141	Yes48, 60, 141	Yes48, 60, 141, 146	Yes48, 141	Yes48, 54, 56, 141	Yes54, 141			Yes minus120					Yes54, 141	Yes48, 54, 141	Yes48, 56, 141	Yes48, 56, 141	Yes48, 141	Yes56, 141
Foraging height: shrubs	Yes48, 141	Yes54, 141		Yes minus48, 56	Yes141	Yes48, 141	Yes48, 141	Yes48, 56, 141	Yes141	Yes141	Yes48, 56	Yes48, 54, 56, 141	Yes48, 56, 141	Yes48, 141		Yes minus56, 141	Yes141	Yes141	Yes48, 54, 141	Yes59, 141	Yes48, 59, 141	Yes minus48, Yes59, 141	Yes149	Yes83	Yes141	Yes48, 60, 141			Yes141	Yes60	Yes141	Yes48, 60, 141, 147	Yes48, 141, Yes minus60	Yes141	Yes minus48, 56	Yes54, 56, 141	Yes minus120	Yes minus142, Yes143	Yes minus120, 142	Yes122	Yes minus143	Yes138, 142, 143	Yes120, 142, 143	Yes141	Yes48, 141	Yes48, 56, 141	Yes141	Yes48, 141
Foraging height: trees	Yes48, 54, 141	Yes54, 141		Yes minus48, 56	Yes minus56, Yes141	Yes48, 147	Yes48, 54, 141					Yes48, 54, 56, 141		Yes48			Yes141	Yes72	Yes48, 54, 72, 141	Yes48, 59, 141	Yes48, 59, 141	Yes48, 59, 72, 141	Yes149	Yes70, 73, 74, 75, 83, 120, 142, 143	Yes48, 54, 141	Yes48, 60, 141			Yes48, 60, 141	Yes48, 60, 141	Yes48, 60, 141	Yes60	Yes48, 141, Yes minus60	Yes48, 56, 141		Yes54, 56, 141	Yes86, 89, 90, 120, 125, 142, 143	Yes70, 89, 96, 97, 104, 120, 125, 142, 143	Yes75, 115, 118, 120, 142, 143	Yes74, 75, 89, 115, 120, 125, 138, 143	Yes120, 142, 143	Yes70, 83, 90, 120, 125, 138, 142, 143	Yes74, 75, 120, 142, 143	Yes54, 141	Yes54, 141	Yes48, 56, 141	Yes141	Yes48, 141	Yes56, 141
Nest type: cup	Yes59, 141			Yes56, 141	Yes56, 141	Yes59, 141	Yes59, 141	Yes56, 141	Yes56, 141	Yes56, 141	Yes56, 141	Yes56, 141	Yes56	Yes56, 141	Yes56, 141	Yes56, 141	Yes56, 141	Yes59, 72, 141	Yes59, 72, 141	Yes59, 141	Yes59, 72, 141	Yes59, 72, 141	Yes141		Yes56, 141	Yes141	Yes60, 141	Yes60, 141, 146	Yes60, 141	Yes60, 141	Yes60, 141	Yes60, 141, 147	Yes60, 141, 146	Yes141	Yes56, 141	Yes56, 141								Yes56, 141	Yes56, 141	Yes56, 141	Yes56	Yes56	Yes56, 141
Nest type: domed																								Yes73, 120, 142, 143											Yes minus141		Yes120, 142, 143	Yes101, 120, 142, 143	Yes120, 142, 143	Yes120, 142, 143	Yes120, 142, 143	Yes120, 142, 143, 144	Yes102, 120, 142, 143
Nest placement: crevices, cavities		Yes141		Yes21, 54, 56, 141					Yes21, 141				Yes21, 54, 56, 141			Yes21, 56, 141								Yes71, 73, 142, 143											Yes21, 54, 56, 141							Yes minus142
Nest placement: ground	Yes21, Yes minus54	Yes21, 54, 141		Yes54, 56, 141					Yes56, 141				Yes56			Yes minus56											Yes60								Yes54, 56, 141	Yes minus141			Yes143			Yes143			Yes minus141			Yes minus141
Nest placement: shrubs	Yes21, 27, 54, 141	Yes21, 54, 141		Yes minus56		Yes141, Yes minus147		Yes21, 27, 56, 141	Yes56	Yes21, 27, 56, 141	Yes56, 141	Yes56	Yes56	Yes56, 141	Yes21, 27, 56, 141		Yes21, 27, 56, 141	Yes21, 27, 59	Yes21, 27, 54, 59, 72, 141		Yes141				Yes56	Yes60, 141	Yes21, 60, 141	Yes21, 60, 146	Yes60	Yes21, 60, 141	Yes60	Yes21, 60, 141, 147	Yes21, 60, 141, 146	Yes21, 141		Yes21, 27, 54, 56, 141, 146	Yes143	Yes107	Yes142, 143		Yes143		Yes102, 142	Yes54, 56, 141	Yes minus141	Yes21	Yes minus56, Yes141		Yes minus141
Nest placement: trees	Yes54, 59, 141		Yes141		Yes21, 27, 56, 141	Yes21, 27, 59, 141, 147	Yes21, 27, 54, 59, 141			Yes21, 56	Yes21, 27, 56, Yes minus141	Yes21, 27, 56, 141						Yes59	Yes21, 54, 141	Yes141	Yes21, 27, 59, 72, 141	Yes21, 27, 59, 72, 141	Yes141	Yes73, 143	Yes21, 27, 56, 141	Yes60, 141		Yes21, 27, 141	Yes21, 27, 60, 141	Yes21, 27, 60, 141	Yes60	Yes21, 27, 141, 147	Yes21, 60	Yes21, 27, 141		Yes56	Yes142	Yes101, 143	Yes minus142, 143	Yes142, 143	Yes142, 143	Yes142, 143, 144	Yes143	Yes54, 56, 141	Yes56, 141	Yes21, 56, 141	Yes21, 27, 56, 141	Yes21, 27, 56, 141	Yes21, 56, 141
Nestling diet: granivorous	Yes54, 59	Yes54, 141		Yes54, 141		Yes147	Yes54, 59, 141			Yes56		Yes141	Yes141		Yes141	Yes54, 141			Yes54, 72						Yes54, 56			Yes48		Yes60, 141					Yes54, 141	Yes48, 54, 146											Yes141	Yes141
Nestling diet: frugivorous															Yes141									Yes73, 120																Yes116
Nestling diet: herbivorous															Yes141															Yes141
Nestling diet: insectivorous	Yes54	Yes48, 54, 141				Yes48, 141, 147	Yes54, 141					Yes141	Yes56, 141		Yes141				Yes48, 54, 141, Yes minus72						Yes48, 54, 56, 141					Yes60		Yes60		Yes48, 56, 141		Yes54, Yes minus146			Yes143					Yes48, 54, 141	Yes141				Yes56
Adult diet: granivorous	Yes17, 48, 54, 59, 141	Yes17, 48, 54, 59, 141	Yes141	Yes3, 13, 17, 48, 54, 56, 141	Yes48, 56, 141	Yes13, 17, 48, 54, 59, 141, 147	Yes17, 48, 54, 59, 141	Yes48, 56, 141	Yes48, 56, 141	Yes48, 56, 141	Yes48, 56, 141	Yes48, 56, 141	Yes17, 48, 54, 56, 141	Yes48, 56, 141	Yes48, 56, 141	Yes17, 48, 54, 56, 141	Yes48, 56, 141	Yes48, 59, 72, 141	Yes17, 48, 54, 59, 72, 141	Yes48, 59, 72, 141, 144	Yes48, 59, 72, 141	Yes48, 59, 72, 141			Yes17, 48, 54, 56, 141	Yes48, 60, 141	Yes48, 60, 141	Yes60, 141, 146	Yes48, 60, 141	Yes48, 60	Yes48, 141	Yes48, 60, 141, 147	Yes48, 60, 141, 146	Yes48, 56, 141	Yes17, 48, 54, 56, 141	Yes17, 48, 54, 56, 141, 146								Yes48, 54, 56, Yes minus141	Yes48, 54, 56, 141	Yes48, 56, 141	Yes48, 56, 141	Yes48, 56, 141	Yes48, 56, 141
Adult diet: frugivorous	Yes59			Yes17, 141	Yes minus56, Yes141	Yes17, 141		Yes56	Yes141	Yes56, 141	Yes48, 56, 141	Yes minus48, 141, Yes56	Yes48, 54, 56, Yes minus141	Yes56	Yes56, 141	Yes minus48, 56, Yes54	Yes48, 56, Yes minus141		Yes17, 48, 59, 72, 141		Yes59, 72	Yes minus48, 141, Yes59, 72	Yes minus141, 149, 152	Yes70, 73, 74, 75, 142, 143	Yes48, 56, Yes minus141	Yes48, 60, 141	Yes60, Yes minus141		Yes minus48, 141, Yes60	Yes60	Yes60, 141	Yes minus48, Yes60, 141	Yes48, 60, 141, 146	Yes48, Yes minus141		Yes17, 48, 54, 56, 141	Yes84, 86, 88, 90, 120, 125, 142, 143	Yes70, 81, 88, 94, 96, 97, 104, 120, 142, 143	Yes75, 77, 109, 116, 117, 118, 120, 142, 143	Yes74, 75, 88, 117, 120, 122, 123, 124, 125, 138, 142, 143	Yes77, 81, 88, 94, 120, 130, 142, 143	Yes70, 81, 84, 88, 90, 94, 116, 120, 125, 138, 140, 142, 143, 144	Yes74, 75, 77, 120, 142, 143	Yes48, 54, 56	Yes minus48, Yes54, 56, 141	Yes48, 56, 141	Yes minus48, Yes56, 141	Yes48, 56	Yes minus48, Yes56, 141
Adult diet: herbivorous	Yes minus54, Yes59, 141	Yes141	Yes56	Yes3, 48, 54, 56, 141	Yes minus48, 56, Yes141	Yes141	Yes minus54, Yes141	Yes48, 56, 141	Yes48, 56, 141	Yes48, 56, 141	Yes56	Yes48, 56, 141	Yes54, 141	Yes56	Yes56, 141	Yes48, 54, 56, 141	Yes56		Yes48, 72, 141		Yes59, 72	Yes59		Yes minus142	Yes48, 54, 56, 141	Yes60	Yes60, Yes minus141	Yes minus60, 141, 146	Yes minus48, Yes60, 141	Yes48, 60	Yes48, 60, 141	Yes147	Yes48, 60, 141, 146	Yes56	Yes48, 54, 141	Yes48, 54, 56, 141, 146					Yes minus143		Yes143	Yes48, 54, 56, Yes minus141		Yes48, 56, 141	Yes minus48, Yes56, 141	Yes48, 56, 141	Yes minus48, Yes56, 141
Adult diet: insectivorous	Yes minus48, Yes54, 59, 141	Yes minus54, 141		Yes48, 54, Yes minus56, 141		Yes minus54, 141	Yes minus59, 141		Yes minus56			Yes141	Yes minus48, 54, 56, 141		Yes141			Yes minus72	Yes minus48, 54, 72, 141	Yes minus48, 59, 141, Yes72, 144	Yes minus48, 72, 141, Yes59	Yes minus48, 141, Yes59, 72	Yes141, 149, 152	Yes minus142, Yes143	Yes minus48, 54, 141, Yes56		Yes minus48, 141, Yes60		Yes minus48, 60, 141	Yes60, Yes minus141	Yes60, Yes minus141	Yes60, 141	Yes60, 141	Yes48, 56, Yes minus141	Yes minus48	Yes minus48, 54, Yes56, 141	Yes minus142, Yes143	Yes97, Yes minus142	Yes117	Yes117, 142, 143	Yes minus143	Yes minus140, 144	Yes minus142, Yes143	Yes48, 54, 56, 141	Yes minus48, 141, Yes54, 56	Yes48, 56, Yes minus141	Yes minus141	Yes minus48, 141, Yes56	Yes minus48, Yes56, 141
Adult diet: nectarivorous																							Yes141, 149, 152						Yes141			Yes147	Yes minus141			Yes141						Yes142, Yes minus143					Yes minus141	Yes141
Minimum altitude (m)	019, 21, 54, 141	019, 21, 141	300021, 150048, 140056, 1370141	35019, 21, 0141	227019, 21, 48, 180056, 141	019, 21, 54, 59, 141	100019, 21, 70048, 54, 59, 500141	360019, 21, 48, 210056, 141	300019, 21, 48, 270056, 1500141	272019, 21, 48, 90056, 1200141	225019, 21, 48, 82056, 500141	019, 21, 48, 1500141	300019, 21, 250048, 54, 60056, 500141	370019, 21, 220056, 141	056, 141	200019, 21, 100056, 0141	320019, 21, 240048, 183056, 1900141	180019, 21, 120048, 59, 72, 141	019, 21, 54, 141	100021, 48, 105059, 141, 144	019, 21, 48, 59, 72, 141	160019, 21, 48, 110059, 72, 160141	0149	25082, 132, 500120, 690136, 0142, 143, 550146	019, 21, 48, 54, 141	150021, 48, 120060, 141	100019, 21, 48, 40060, 500141	019, 21, 48, 141, 60060	60019, 21, 48, 141	019, 21, 60, 141	021, 48, 60, 141	130019, 21, 48, 60, 1510141	100019, 21, 48, 060, 141, 146	019, 21	40019, 21, 100054, 500141	019, 21, 48, 54, 56, 141	0120, 142, 143	25082, 132, 0142, 143	25082, 132, 0120, 136, 142, 143	25082, 132, 0120, 142, 143	0143	0142, 143	25082, 132, 690136, 0142, 143	0141	0141	160021, 48, 50056, 400141	019, 21, 48, 56, 141	019, 21	200019, 21, 0141
Maximum altitude (m)	35019, 140054, 2100141	40019, 1300141	500021, 400048, 141, 335056	200019, 21, 170048, 300054, 141	333019, 21, 48, 335056, 141	425019, 21, 240054, 260059, 4200141	300019, 21, 330054, 141	500019, 21, 450048, 141, 465056	570019, 21, 48, 141, 550056	490019, 21, 48, 141, 380056	454019, 21, 48, 450056, 5150141	303019, 21, 48, 141, 350056	510019, 21, 500048, 54, 141, 535056	580019, 21, 515048, 480056, 5200141	340019, 21, 48, 56, 141	335019, 21, 48, 305054, 200056, 3500141	500019, 21, 460048, 141, 420056	400019, 21, 310048, 59, 72, 141	140019, 21, 54, 2000141	190059, 141, 144	240019, 21, 48, 59, 72, 141	440019, 21, 48, 59, 72, 141	2400149	190082, 132, 2000120, 1450136, 2500142, 143, 2200146	300019, 21, 48, 2200141	300021, 48, 141	300019, 21, 370060, 2500141	100019, 21, 48, 60, 1970141	195019, 21, 48, 2000141	180019, 21, 2100, 48, 230060, 141	90021, 48, 202560, 1500141	430019, 21, 48, 60, 4100141	240019, 21, 48, 141, 280060, 146	200021	475019, 21, 420048, 56, 400054, 4500141	455019, 21, 48, 141, 400054, 370056	600120, 1100142, 143	45082, 132, 2000142, 143	150082, 132, 1200120, 750136, 2400142, 2200143	105082, 132, 1000120, 1100124, 1500142, 143	3050143	1100142, 143	210082, 132, 2220136, 2250142, 2600143	250054, 141	3050141	335521, 48, 340056, 3850141	150019, 21, 48, 56, 2000141		2700141
Lower latitude (°)	3048, 54, 141, 3559	4148, 6054, 3859, 36141	2548, 2756, 23141	1448, 1554, 1956, 11141	2748, 56, 141	2348, 54, 2059, 27141	3748, 59, 3954, 141	2248, 56, 23141	2548, 2256, 23141	3048, 141, 2556	2748, 56, 141	3048, 56, 28141	2648, 3054, 56, 28141	2948, 2256, 25141	2348, 141, 2556	2948, 2654, 2756, 141	2748, 2056, 25141	1948, 1859, 72, 17141	2948, 59, 2854, 141, 3072	1248, 72, 141, 1159	1948, 2059, 10141	1248, 2259, 141, 1972	19141	-2973, 143, -33120, -30142	2148, 2254, 56, 141	-1148, -1260, 141	-2048, -160, -18141	-348, 060, 1141	-2648, -2260, -25141	-3448, 60, 141	048, 60, 141	-2048, -460, -14141	-3448, -3560, 141	1948, 56, 21141	2948, 141, 2754, 3456	848, 54, 56, 141	-385, -4120, 142, -5143	-34120, 142, -35143	-19120, 142, 143	-18120, 143, -19142	12142, -31143	-30120, 143, -31142	-23120, 142, 143	3048, 54, 2856, 27141	2248, 141, 2454, 2356	2248, 1956, 18141	1648, 1556, 17141	3048, 2856, 29141	1648, 56, 18141
Higher latitude (°)	7048, 7654, 7759, 75141	8048, 8354, 141, 7759	3448, 2956, 37141	3848, 4154, 4056, 141	3348, 3556, 37141	6148, 6354, 6559, 62141	4848, 141, 4954, 59	4448, 3956, 43141	4648, 4156, 47141	4848, 4156, 54141	3148, 3056, 35141	6648, 7156, 64141	5348, 5154, 56, 50141	4148, 141, 3556	6048, 141, 5456	4648, 3454, 4556, 41141	4148, 3556, 39141	3048, 59, 72, 32141	6648, 72, 7054, 6859, 71141	1248, 59, 72, 141	5448, 6059, 62141	3448, 3859, 3372, 35141	21141	1073, 12120, 11142, 143	6048, 6254, 5956, 67141	848, 60, 5141	1248, 1560, 141	1848, 1760, 19141	-648, 60, 141	1848, 141, 1760	048, 60, 1141	1348, 1560, 16141	448, 260, 1141	5348, 4656, 52141	5148, 56, 5054, 48141	6448, 7054, 66, 56, 72141	985, 143, 7120, 8142	10120, 8142, 143	10120, 142, 11143	16120, 17142, 143	20142, 27143	10120, 142, 11143	11120, 143, 10142	7148, 54, 141, 7056	6948, 7154, 6556, 73141	3148, 2556, 35141	5348, 4756, 50141	5848, 5156, 62141	6048, 56, 62141
Western longitude (°)	-18048, 54, 59, 141	-18048, 54, 59, 141	8348, 81141, 8556	-1648, -1754, 141, -1456	7248, 56, 69141	-948, -17141, -1059, -2954	-748, 54, -8141, -659	8148, 78141, 7956	7248, 69141, 7656	6148, 62141, 7156	7548, 73141, 8056	7848, 81141, 7756	3948, 41141, 4456, 4054	7848, 77141, 7956	8048, 64141, 7456	3448, 141, 3354, 56	7248, 71141, 7656	6948, 91141, 9559	-948, -17141, -1059, -2954	10848, 59, 141	10048, 10148, 9759	7348, 69141, 7559	-157141	-79142, 143	-948, 54, 56, 141	848, 960	2948, 3460	-1748, 60	2348, 2260	-1748, 60, 141	748, 60, 141	2748, 2960, 141	1248, 13141, 1460	10048, 98141, 9756	4248, 141, 4156, 4554	1248, 5141, 2356, 654	-63142, -57143	-80142	-85142, -81143	-92142, 143	-74142, -80143	-68142, 143	-81142, -80143	-1048, -31141, -2856, -2954	-948, 54, -1056, 141	8448, 79141	-12448, -125141, -12656	-13148, -137141, -13056	-13048, 56, -129141
Eastern longitude (°)	18048, 54, 59, 141	18048, 54, 59, 141	10748, 141, 10056	7848, 80141, 7256, 7554	9148, 8956, 141	9148, 105141, 8259, 9554	1648, 17141, 1454, 59	11948, 11756, 141	10648, 107141, 10256	11148, 98141, 10156	9348, 88141, 9056	14548, 163141, 14656	10548, 141, 9256, 10454	10848, 111141, 10356	14148, 125141, 14560	10648, 105141, 10856, 10254	10748, 106141, 10156	10648, 141, 10459	7648, 91141, 6459, 7454	10948, 10859, 141	14548, 16448, 14159	10848, 9759, 141	-155141	-39142, 143	16248, 141, 16354, 56	4048, 3960	4548, 4360	4248, 3960	3548, 4060	4448, 4160, 141	748, 60, 141	4548, 60, 43141	4148, 141, 3860	14348, 141141, 14056	10648, 118141, 9156, 11854	17148, 177141, 17956, 16554	-44142, -39143	-35142	-51142, -53143	-46142, -48143	-61142, -39143	-35142, 143	-39142, 143	10448, 105141, 7956, 10654	17148, 178141, 17354, 56	10348, 107141	-7148, -6156, 141	-5448, 141, -5656	-5348, 141, -5456
Tolerance to aridity				Yes1, 3, 10, 17, 20, 48, 49, 54, 56, 141		Yes48, 141			Yes48					Yes48, 56, 141	Yes56	Yes17, 48, 49, 54, 56, 141			Yes141						Yes56			Yes60							Yes20, 48, 49, 54, 56, 141				Yes120		Yes127, 143	Yes144		Yes141			Yes56, 141
Tolerance to cold	Yes48, 54, 59, 141	Yes48, 54, 59, 141	Yes21, 48, 56, 141	Yes54, 141	Yes19, 21, 48, 56, 141	Yes19, 21, 48, 141	Yes19, 21, 54, 141	Yes19, 21, 48, 56, 141	Yes19, 21, 48, 56, 141	Yes19, 21, 48, 56, 141	Yes19, 21, 48, 56, 141	Yes19, 21, 48, 56, 141	Yes19, 21, 48, 54, 56, 141	Yes19, 21, 48, 56	Yes19, 21, 48, 56, 141	Yes19, 21, 48, 54	Yes19, 21, 48, 56	Yes19, 21, 48, 59, 72, 141	Yes48, 54, 59, 72, 141			Yes19, 21, 48, 59, 72, 141			Yes19, 21, 48							Yes19, 21, 48, 60, 141			Yes19, 21, 48, 56, 141	Yes19, 21, 48, 54, 56, 141								Yes48, 54, 56	Yes48, 54, 141	Yes21, 48, 56, 141
Tolerance to disturbed environments (dumps, fields, orchards, parks, gardens, cities)	Yes48, 54, 59	Yes141		Yes10, 12, 13, 54, 56, 141		Yes10, 48, 54, 59, 120, 139, 141, 147	Yes54, 141	Yes56, 141	Yes56	Yes48, 56, 141	Yes48, 56, 141	Yes48, 54, 56 141	Yes48, 56, 141	Yes48, 56, 141		Yes48, 54, 56, 141		Yes59, 72	Yes48, 54, 59, 72, 120, 139, 141	Yes48, 59, 72, 141	Yes48, 59, 72, 141	Yes48, 59, 72, 141	Yes141	Yes143, 146	Yes48, 54, 56, 141		Yes48, 60, 141	Yes48, 60, 141, 146	Yes48, 60, Yes minus141	Yes48, 60, 141	Yes48, 60, 141	Yes48, 60, 141	Yes48, 60, 141, 146	Yes56, 141, 146	Yes minus141	Yes48, 54, 56, 141, 146	Yes88	Yes88, 104, 106, 142, 143	Yes110, 120, 142, 143	Yes88, 121	Yes88, 130, 142	Yes88, 103, 120, 138, 142, 143, 144		Yes10, 48, 54, 56, 141	Yes48, 56, 141	Yes56	Yes48, 56, 141	Yes48, 56, 141	Yes48, 54, 56, 141
Pioneer/climax species
Open habitat	Yes17, 48, 141	Yes17, 21, 48, 54, 59, 141	Yes56	Yes10, 17, 21, 48, 49, 54, 56, 141	Yes141	Yes48, 49, 54, 59, 139, 141, 147	Yes17, 48, 49, 141	Yes21, 56, 141	Yes21, 48, 49, 56, 141	Yes48, 49, 56	Yes48, 49, 56	Yes48, 49, 54, 141	Yes17, 21, 48, 49, 54, 56, 141	Yes21, 48, 49, 56, 141	Yes48, 49, 56, 141	Yes17, 21, 49, 56, 141	Yes21, 48, 49, 56, 141	Yes48, 49, 59, 72, 141	Yes48, 54, 72, 139, 141	Yes48, 72, 144, Yes minus59	Yes48, 49, 59, 72	Yes48, 59, 72, 141				Yes141	Yes21, 48, 49, 60, 141	Yes21, 48, 60, 146	Yes48	Yes48, 49, 60	Yes48	Yes48, 60, 141, 147	Yes21, 48, 49, 141, 146		Yes17, 21, 48, 49, 54, 56, 141	Yes21, 48, 49, 141		Yes49, 95, 135	Yes79, 118, 120, 135			Yes138	Yes minus120	Yes48, 56, 141	Yes48, 141		Yes48, 49, 141	Yes48, 56	Yes48
Semi-closed habitat	Yes21, 48, 49, 54, 59, 141	Yes48, 59, 141	Yes48, 56, 141	Yes minus56, 141	Yes21, 49, 56, 141	Yes17, 21, 48, 49, 54, 59, 120, 141, 147	Yes48, 49, 54, 59, 141	Yes48, 49, 56, 141	Yes141	Yes21, 48, 49, 56, 141	Yes21, 48, 49, 56, 141	Yes21, 48, 49, 54, 56, 141	Yes48, 49, 54, 56, 141	Yes48, 49, 56, 141	Yes21, 48, 49, 56, 141	Yes54, 56, 141	Yes48, 49, 56, 141	Yes21, 48, 49, 59, 72, 141	Yes17, 21, 48, 49, 54, 59, 72, 120, 141	Yes48, 59, 72, 141	Yes21, 48, 49, 59, 72, 141	Yes48, 49, 59, 72, 141	Yes141	Yes78, 120, 143, 146, Yes minus142	Yes48, 54, 56, 141	Yes21, 48, 49, 60, 141	Yes48, 60, 141	Yes48, 49, 60, 141	Yes21, 48, 49, 60, 141	Yes21, 48, 49, 60, 141	Yes21, 48, 60, 141	Yes21, 48, 49, 60, 141, 147	Yes48, 49, 60, 141, 146	Yes48, 49, 56, 141, 146	Yes minus56, 141	Yes17, 21, 48, 49, 54, 56, 141, 146	Yes49, 90, 120, 142, 143	Yes49, 89, 91, 99, 100, 120, 127, 135, 137, 142, 143	Yes110, 115, 120, 135, 137, 142, 143	Yes122, 125, 137, 142, 143	Yes49, 127, 142, 143	Yes49, 83, 87, 90, 91, 120, 125, 138, 140, 142, 143, 144	Yes79, 120, 142, 143	Yes48, 49, 54, 56, 141	Yes17, 48, 49, 54, 141	Yes48, 49, 56, 141	Yes21, 48, 49, 59, 141	Yes48, 56, 141	Yes56, 141
Closed habitat	Yes48, 49, 54, 59, 139, 141		Yes21, 49, 56, 141		Yes48, 49, 56, 141	Yes48, 49, 54, 59	Yes21, 48, 49, 139			Yes48, 141, Yes minus56	Yes49, 56, 141	Yes48, 49, 54, 56			Yes48, 49, 56, 141		Yes141	Yes minus59, 72, Yes141	Yes49, 54, 141	Yes21, 49, 59, 144	Yes49, 59, 141	Yes21, 49, 141	Yes49, 141	Yes49, 73, 79, 83, 87, 91, 103, 120, 142, 143, 146	Yes17, 21, 48, 49, 54, 56, 141	Yes48, 49, 60	Yes49	Yes48	Yes49, 60, 141		Yes48, 49, 60, 141	Yes48, 49, 147		Yes21, 48, 49, 56, 146		Yes49, 141, 146	Yes49, 84, 87, 89, 91, 92, 93, 103, 120, 125, 142, 143	Yes49, 89, 91, 99, 100, 103, 106, 125, 135, Yes minus142	Yes49, 135, 137, Yes minus143	Yes49, 87, 89, 91, 93, 103, 115, 120, 123, 135, 137, 138, 143	Yes49, 130, 142, 143	Yes49, 81, 83, 84, 91, 103, 138, 140, 142, 144	Yes49, 79, 91, 103, 120, 142, 143	Yes17, 48, 49, 54, 56, 139, 141	Yes48, 49, 56, 141, Yes minus54	Yes21, 49, 56		Yes21, 48, 49, 56, 141	Yes21, 48, 49, 54, 56, 141
Colonizer/persister
Generation time (years)	1.054, 150	1.0141, 150				1.0141, 150	2.059, 1.0141, 150							1.0141		1.054, 141	1.0141		1.072, 150						1.054, 141, 150											1.0150								1.054, 141, 150	1.054, 141, 150		1.0141	1.0141, 150
Basal metabolic rate (mL O2 h-1)	50.351, 57.9112, 51.7150, 67.3151					91.6151													96.451, 97.251, 109.6151						125.0151											64.1113, 150, 65.1151			52.7111		73.8129			66.8113, 150, 89.1151	82.551, 68.6111, 113, 150, 75.5151		55.6112, 55.5113, 55.7150, 55.6151		145.051, 130.7150, 132.4151
Search strategy
Directional movements (direct flight)						Yes54													Yes54																						Yes143	Yes143
Random foraging						Yes147
Migrants/residants
Nest dispersion: dispersed	Yes21			Yes21		Yes21				Yes21			Yes21			Yes21			Yes21		Yes21				Yes21				Yes21							Yes21											Yes21	Yes21	Yes21
Nest dispersion: aggregated	Yes21	Yes21				Yes21	Yes21, 59						Yes21			Yes21			Yes21			Yes21			Yes21		Yes21								Yes21
Breeding dispersion sensu Cramp & Perrins 1994: isolated pairs	Yes54, 141	Yes141	Yes48, 56, 141	Yes17, 54, 56, 141	Yes48, 56, 141	Yes48, 54, 141	Yes141	Yes141	Yes141	Yes56, 141	Yes48, 56, 141	Yes54, 141	Yes54, 141	Yes141	Yes56, 141	Yes17, 54, 56, 141	Yes48, 141	Yes48, 59, 141	Yes48, 54, 72, 141	Yes141	Yes48, 59, 141	Yes48, 141	Yes152	Yes143, Yes minus142	Yes17, 54, 56, 141	Yes141	Yes141	Yes146	Yes60, 141	Yes60, 141	Yes60, 141	Yes60, 141, 147	Yes141	Yes141	Yes141	Yes141	Yes142	Yes142, 143	Yes142, 143	Yes142, 143	Yes142, 143	Yes142, 143	Yes142, 143	Yes17, 54, 141	Yes141	Yes141	Yes141	Yes141	Yes141
Breeding dispersion sensu Cramp & Perrins 1994: groups of pairs	Yes17, 54, 141	Yes17, 54, 141		Yes54, 141	Yes minus56, Yes141	Yes17, 48, 54, 59, 141, 147	Yes17, 54, 59, 141	Yes141	Yes141	Yes141	Yes141	Yes141	Yes minus54, Yes17, 141			Yes minus54, Yes141	Yes48, 141	Yes48, 59, 141	Yes17, 54, 59, 72, 141	Yes141	Yes48, 59, 141	Yes48, 59, 72, 141		Yes142, 143	Yes54, 56, 141	Yes141	Yes48, 141		Yes60, 141	Yes60, 141	Yes141				Yes17, 141	Yes17, 54, 56, 141, 146	Yes minus142, Yes143	Yes142	Yes142, Yes minus143	Yes minus142, Yes143	Yes143	Yes142, 143	Yes143		Yes17, 54, 141	Yes141	Yes141	Yes141	Yes141
Breeding dispersion sensu Cramp & Perrins 1994: semi-colonial	Yes141	Yes48, 54, 141		Yes48, 56, 141		Yes141						Yes minus141	Yes minus54, 141			Yes141	Yes141		Yes48, 141			Yes141			Yes56, 141								Yes141		Yes48, 54, 141	Yes59, 141, 146		Yes minus142									Yes141
Territorial during breeding season	Yes54	Yes141			Yes141	Yes54, 141	Yes54					Yes141				Yes54, 141	Yes141				Yes59		Yes141, 152		Yes54, 56, 141				Yes141	Yes141		Yes56, 141	Yes141, 146			Yes54, 56, 141, 146		Yes125		Yes125		Yes125		Yes54, 56, 141			Yes141
Not territorial during breeding season	Yes minus54	Yes54		Yes54									Yes141						Yes54, 72, 141																Yes54										Yes141
Gregariousness during nonbreeding season sensu Clement 1993: singly		Yes54	Yes56	Yes54					Yes141	Yes minus48			Yes48, 56		Yes48, 56, 141									Yes83		Yes60, 141				Yes60	Yes141	Yes48, 60, 141, 147	Yes48, 60, 141, 146			Yes48	Yes142	Yes89	Yes minus143	Yes142	Yes minus143	Yes142, 143	Yes143		Yes141	Yes48, 56		Yes48
Gregariousness during nonbreeding season sensu Clement 1993: pairs	Yes48, 54	Yes48, 54	Yes56	Yes54				Yes48, 56, 141	Yes56, 141	Yes48, 56, 141	Yes56, 141	Yes48, 141	Yes48, 56	Yes141	Yes48, 56, 141		Yes56	Yes72, 147		Yes141	Yes72	Yes59		Yes minus142	Yes48	Yes48, 60, 141	Yes60, 141	Yes48, 60, 141, 146	Yes48, 141	Yes60, 141	Yes48, 141	Yes48, 60, 141, 147	Yes48, 60, 141, 146	Yes48, 56, 141		Yes48	Yes90, 142	Yes89, 120, 125, 142	Yes120, 142, 143	Yes125, 142, 143	Yes143	Yes90, 125, 138, 142, 143	Yes120, 142, 143		Yes48, 141	Yes56		Yes48	Yes141
Gregariousness during nonbreeding season sensu Clement 1993: small flocks	Yes48, 54, 59	Yes48, 54	Yes48, 56, 141	Yes54, 56	Yes48, 56, 141		Yes54	Yes48, 56, 141	Yes48, 56, 141	Yes48, 56, 141	Yes48, 56, 141	Yes48, 56, 141	Yes48, 54, 56		Yes48, 56, 141	Yes48, 54, 56	Yes48, 56, 141	Yes72, 147	Yes48, 54, 72	Yes59, 72, 141	Yes72	Yes59, 72		Yes minus120, Yes142	Yes48, 54	Yes48, 60, 141	Yes48, 60, 141	Yes60, 146	Yes48, 60, 141	Yes48, 60, 141	Yes141	Yes48, 141	Yes minus48, 60, 141, 146	Yes minus141, Yes146	Yes56, 141	Yes48, 54	Yes90, 125, 142, 143	Yes120, Yes minus142	Yes120, 142, Yes minus143	Yes138, 143, Yes minus142	Yes143	Yes83, 90, 138, 142, 143, 144	Yes120, 142, 143		Yes48, 56, 141	Yes48, 56, 141		Yes48	Yes48, 141
Gregariousness during nonbreeding season sensu Clement 1993: large flocks	Yes17, 48, 54, 59, 141	Yes17, 48, 141		Yes17, 48, 141		Yes17, 48, 54, 59, 141, 147	Yes17, 48, 54, 141					Yes48, 56, 141	Yes minus54, Yes17, 141	Yes56		Yes17, 56, 141		Yes48, 59, 72, 141, 147	Yes17, 48, 54, 59, 72, 141		Yes48, 59, 72, 141	Yes48, 72, 141			Yes minus48, Yes17, 141				Yes141	Yes48, 60, 141				Yes48, 56, Yes minus141	Yes17, 48, 54, 56, Yes minus141	Yes17, 54, 141					Yes142			Yes17, 48, 54, 141	Yes17, 48, 54, 56, 141		Yes141	Yes48, 56, 141
Gregariousness during nonbreeding season sensu Clement 1993: mixed parties	Yes48, 54	Yes48, 54, 141		Yes54, 141		Yes minus141, 147	Yes48, 54				Yes56	Yes141	Yes48, 56, Yes minus141	Yes48, 56, Yes minus141		Yes56, 141	Yes48, 56, 141		Yes48, 54, 59, 72, 141			Yes48, 72	Yes141	Yes minus120, Yes142, 143				Yes48, 60, 141, 146	Yes48, 141	Yes141		Yes141, Yes minus147	Yes minus60, 141		Yes56	Yes48, 54, 141	Yes89, 90, 142, Yes minus143	Yes minus120, Yes142, 143	Yes120, 142, 143	Yes89, 138, 142, 143	Yes minus143	Yes83, 90, 138, 142, 143, 144	Yes142, Yes minus143	Yes48, 54, 141	Yes48, 54, 56, Yes minus141	Yes56		Yes48, 56, 141
Roosting communal	Yes54			Yes54		Yes54, 59							Yes54	Yes56		Yes54			Yes54, 59, 72						Yes54					Yes60					Yes54	Yes54								Yes54	Yes54, 56
Roosting solitary																																				Yes54
Antagonistic behaviour: mutual tolerance	Yes54			Yes54		Yes59							Yes56
Antagonistic behaviour: conflicts on roost sites																			Yes59																Yes54												Yes56	Yes56
Antagonistic behaviour: conflicts within flocks																														Yes60
Antagonistic behaviour: defense of territory	Yes141	Yes minus54				Yes54																	Yes141, 152	Yes73	Yes56, 141											Yes54, 141								Yes54
Antagonistic behaviour: establishment of hierarchy																					Yes59				Yes54																			Yes56
Antagonistic behaviour: pair formation						Yes147							Yes54						Yes72
Migratory status: resident	Yes48, 59, 141	Yes48, 59, 141	Yes56, 141	Yes48, 54, 56, 141	Yes56	Yes48, 54, 141, 147	Yes59, 141	Yes21, 141	Yes21, 56, 141		Yes141	Yes54	Yes141	Yes141	Yes48, 141	Yes21, 48, 54, 141	Yes21, 141	Yes48, 72, 141	Yes48, 54, 59, 72, 141	Yes141	Yes48, 59, 72, 141	Yes48, 72, 141	Yes141, 152	Yes132	Yes48, 54, 56, 141	Yes48, 141	Yes21, 48, 60, 141	Yes21, 48, 141	Yes60, 141	Yes60, 141	Yes141	Yes141	Yes48, 60, 141	Yes48, 56	Yes48, 54, 56, 141		Yes142	Yes99, 132, 137, 142	Yes132, 137, 142	Yes122, 132, 137, 142	Yes128, 142	Yes142	Yes132, 142	Yes48, 54, 141	Yes minus48, 141	Yes56	Yes21, 48, 141	Yes48, 56, 141	Yes48, 56
Migratory status: local/short distance or altitudinal migrant	Yes21, 54, 59, 141	Yes21, 54, 59, 141	Yes21, 48, 56, 141	Yes21, 48, 54, 141	Yes21, 48, 56, 141	Yes141	Yes21, 48, 54, 59, 141	Yes48, 141	Yes48, 56, 141	Yes21, 48, 141	Yes21, 48, 141	Yes54, 141	Yes21, 48, 54, 56, 141	Yes21, 48, 56, 141	Yes21, 48, 141	Yes48, 54, 56, 141	Yes48, 56, 141	Yes21, 48, 59, 72, 141	Yes21, 59, 72, 141	Yes59	Yes21, 48, 59, 72, 141	Yes21, 48, 72, 141		Yes80, 142	Yes21, 48, 141		Yes minus48, 141, Yes60	Yes48, 141	Yes21, 48, 60, 141	Yes21, 48, 60, 141		Yes48, Yes minus141	Yes48, 60, 141	Yes21	Yes21, 48, 54, 56, 141	Yes48, 56, 141		Yes minus142, 143, Yes143		Yes143, Yes minus142	Yes143, Yes minus142	Yes143				Yes21, 48, 56, 141	Yes minus48, Yes141	Yes21, 48, 141	Yes21, 54, 56, 141
Migratory status: migrant	Yes21, 48, 54, 59, 141	Yes21, 48, 54, 59, 141		Yes21, 48, 54, 56, 141		Yes48, 54, 59, 141, 147	Yes minus59			Yes141		Yes21, 48, 54, 56, 141			Yes48, 56, 141				Yes21, 48, 54, 59, 72, 141		Yes21, 48, 59, 72, 141				Yes21, 48, 54, 56, 141					Yes60				Yes21, 48, 56, 141	Yes48, 141	Yes17, 21, 48, 54, 56, 141, 146								Yes48, 54, 141	Yes17, 48, 54, 56, 141		Yes minus48, Yes56, 141	Yes48, 56, 141	Yes minus48, Yes56, 141
Juveniles/adults
Juvenile plumage distinctness (scale 1-3 according to Moreno & Soler 2011)	3.017, 54, 59, 1.048, 2.0141	3.017, 54, 59, 1.048, 2.0141	2.048, 56, 141	1.717, 1.048, 141, 2.054, 56	1.048, 2.0141, 3.056	3.0017, 48, 54, 59, 141	3.0017, 48, 54, 59, 141	1.048, 141	1.048, 2.056, 141	1.048, 141	1.048, 141	2.048, 54, 141, 3.056	1.017, 48, 54, 2.0141	1.048, 2.0141	1.048, 60	1.017, 48, 54, 56, 141	1.048, 141	3.048, 59, 141	2.717, 2.048, 141, 3.054, 59	1.048, 2.059, 141	3.048, 59, 141	2.048, 3.059, 141	3.0141	1.0142	3.017, 54, 1.048, 141, 2.056	1.048, 2.060	1.048, 2.060	1.048, 2.060	1.048	1.048, 2.060, 141	1.048, 2.060, 141	1.048, 60, 2.0141	1.048, 2.0141	2.048, 141, 3.056	2.317, 1.048, 54, 56, 2.0141	1.017, 56, 3.048, 2.0141, 1.054		1.0142	1.0142	1.0142	1.0142	1.0142	1.0142	1.017, 48, 54, 141, 2.056	1.017, 48, 2.054, 56, 141	2.048, 1.0141	1.048, 56, 141	1.048, 2.0141	1.048, 2.056, 141
Adult plumage drabness (scale 1-2 according to Moreno & Soler 2011)	1.317, 1.048, 54, 59, 141	1.317, 1.048, 54, 59, 141	2.048, 56, 141	2.017, 48, 54, 56, 141	1.048, 141, 2.056	1.0017, 48, 54, 59, 141	1.0017, 48, 54, 141, 2.059	2.048, 56, 141	2.048, 56, 141	2.048, 56, 141	2.048, 56, 141	1.048, 54, 56, 141	2.017, 48, 54, 56, 141	2.048, 56, 141	2.048, 60	2.017, 48, 54, 56, 141	1.048, 2.056, 141	1.048, 141, 2.059	1.317, 1.048, 59, 2.054, 141	1.048, 59, 141	2.048, 141, 1.059	1.048, 59, 141	2.0141	1.0142, 143	1.317, 1.048, 54, 56, 141	2.048, 60	1.048, 60	1.048, 2.060	1.048, 60	2.048, 141, 1.060	2.048, 60, 141	1.048, 2.060, 141	1.048, 60, 141	1.048, 56, 141	2.017, 48, 56, 141, 1.054	2.017, 48, 54, 56, 141	2.0142, 1.0143	2.0142, 1.0143	2.0142, 1.0143	2.0142, 1.0143	1.0142, 143	2.0142, 143	2.0142, 143	2.017, 141, 1.048, 54, 56	1.717, 1.048, 54, 56, 141	2.048, 141	2.048, 56, 141	2.048, 141, 1.056	1.048, 56, 141
Duration of juvenile plumage (days)	72.817	67.517		59.617		82.217	49.717												79.917						68.317											163.817								56.817	52.417
Sexual/natural selection
Mating system: monogamy	Yes54, 141	Yes54, 141		Yes54, 141	Yes141	Yes54, 141	Yes54, 141		Yes141			Yes141	Yes54, 141			Yes141			Yes54, 72, 141			Yes141	Yes141	Yes73	Yes54, 141				Yes141	Yes141		Yes60, 141	Yes141, 146		Yes54, 141	Yes54, 56, 141	Yes125	Yes125		Yes125		Yes125		Yes54, 141	Yes54, 141		Yes141	Yes141	Yes141
Mating system: polygamy	Yes54, 141												Yes minus54						Yes minus54, 72, 141																	Yes minus54, 141								Yes minus141					Yes minus141
Nest outer diameter (cm)	9.154	10.454		12.554		7.654	8.954						14.554, 21.556						12.054		5.772		10.9141	8.273		10.060		6.0146							12.454	13.354							15.0102	9.054	12.854
Nest building by females	Yes54, 141	Yes54, 141		Yes54, 141	Yes56, 141	Yes54, 141, 147	Yes54, 59, 141			Yes56	Yes141		Yes54, 141		Yes56				Yes54, 72, 141	Yes144		Yes59, 141	Yes141	Yes73, 142	Yes54, 56, 141	Yes60	Yes60, 141			Yes60, 141			Yes141		Yes54, 141	Yes54, 56, 141		Yes101, Yes minus143	Yes142, 143	Yes143	Yes143	Yes142		Yes54, 56, 141	Yes54, 141		Yes56, 141	Yes141	Yes141
Nest building by males	Yes minus54, 141				Yes56, 141	Yes minus141													Yes minus72, 141					Yes73, 142	Yes54, 56, 141	Yes60	Yes minus60, 141											Yes101, 143	Yes142, 143	Yes143	Yes143	Yes142					Yes minus141		Yes minus141
Incubation by females	Yes141	Yes54, 141		Yes54, 56, 141	Yes141	Yes54, 141	Yes141	Yes141		Yes56, 141	Yes141	Yes141	Yes54, 141	Yes141	Yes56, 141	Yes54, 56, 141			Yes54, 72, 141		Yes141	Yes59, 72	Yes141		Yes54, 141	Yes141	Yes141		Yes141	Yes141		Yes60, 141	Yes141, 146	Yes141, 146	Yes141	Yes54, 141	Yes142, 143	Yes142, 143	Yes114, 143	Yes143		Yes142, 143		Yes54, 141	Yes54, 141		Yes56, 141		Yes56, 141
Incubation by males				Yes minus54, Yes56, 141						Yes141					Yes141	Yes54, 141										Yes141									Yes141
Feeding of young by females	Yes54, 141	Yes54		Yes54, 56, 141	Yes56, 141	Yes54, 141	Yes54, 141			Yes56		Yes141	Yes54, 141	Yes141	Yes56, 141	Yes56			Yes54, 72, 141	Yes144		Yes59, 72, 141	Yes141	Yes71, 73, 143	Yes54, 141		Yes60	Yes146		Yes60, 141		Yes60, 141	Yes141, 146	Yes141	Yes54, 141	Yes54, 141		Yes101, 142, 143	Yes142, 143	Yes143		Yes142, 143, 144	Yes102	Yes54, 141	Yes54, 141		Yes141		Yes141
Feeding of young by males	Yes54, Yes minus141	Yes54		Yes54, 56, 141	Yes56, 141	Yes54, 141	Yes54, 141			Yes56		Yes141	Yes54, Yes minus141	Yes141	Yes56, 141	Yes56			Yes54, 72, 141	Yes144		Yes59, 72, 141	Yes minus141	Yes71, 73, 143	Yes54, 141		Yes60	Yes146		Yes60, 141		Yes60, 141	Yes141, 146	Yes56, 141	Yes54, 141	Yes54, 141		Yes142, 143	Yes142, 143	Yes143		Yes142, 143, 144		Yes minus54, 141	Yes54, 141		Yes141		Yes minus141
Size (cm)	13.3141	12.8141	14.0141	13.8141	17.5141	12.0141, 12.5147	11.8141	14.0141	20.0141	17.8141	14.5141	16.8141	20.0141	19.5141	17.0141	15.3141	17.5141	13.3141	15.3141	13.8141, 144	13.3141	13.0141	11.0141, 10.0149	11.0142, 143, 146	17.0141	15.5141	11.5141	10.8141, 10.5146	13.5141	12.0141	11.8141	14.3141	14.8141, 15.0146	16.5141, 19.0146	14.5141	14.0141, 15.0146	11.0142, 143	9.5142, 143	10.0142, 143	9.0142, 143	10.0142, 10.3143	10.0142, 143	10.0142, 143	15.948, 16.0142	16.148, 14.8141	18.5141	13.8141	14.0141	19.8141
Size of males (cm)																																												16.048	16.348
Size of females (cm)																																												15.848	15.848
Weight (g)	13.5141, 13.017, 11.665, 13.348, 14.2150, 151	13.017, 15.6141, 19.3150		20.5141, 21.02, 18.09, 17		16.8141, 15.017, 16.0147, 150, 17.3151	13.0141, 12.017, 150	18.448, 19.3141	46.848, 46.5141	33.348, 28.0141	17.948, 18.0141	28.348, 28.0141	46.017, 44.3141	40.9141	16.048, 17.365, 21.0141	21.017, 20.5141	31.448, 30.0141	13.931	25.5141, 28.017, 27.972, 26.0150, 27.5151	15.5141	19.5141	18.448, 17.9141	13.4141, 150	14.670, 13.0142, 14.0143	53.017, 59.0141, 56.6150, 48.3151	29.5141	14.148, 12.5141	12.0141	15.0141	12.4141	27.5141	22.3141	24.9141	48.5141	22.017, 141, 21.048	25.848, 24.017, 150, 26.0141, 22.5146, 21.4151	13.9142, 15.5143	12.370, 10.198, 10.0105, 12.2127, 11.2142, 11.0143	14.8142, 15.0143	9.7142, 10.0143	17.1127, 15.1142, 14.7143	14.370, 14.8142, 15.0143	12.5142, 13.0143	22.548, 23.017, 142, 23.265, 20.7150, 19.9151	24.017, 23.548, 141, 23.2150, 22.9151	39.948, 40.3141	20.7141, 21.4150, 20.4151	23.0141, 25.4150	61.4141, 54.9150, 151
Weight of males (g)	12.548, 11.665							18.848	47.048	33.548	18.548	29.048			17.565		29.848		27.872			19.548		13.870			13.548								21.048	25.548		11.670, 10.198, 12.3127			17.1127	14.170		22.548, 24.865	25.048	40.348
Weight of females (g)	13.017, 14.048, 11.665	13.017		21.02, 18.09, 17		15.017	12.017	18.048	46.548	33.048	17.348	27.548	46.017		16.048, 17.065	21.017	33.048	13.931	28.017, 72			17.348		15.370	53.017		14.748								22.017, 21.048	24.017, 26.048		13.070, 10.0105, 12.1127				14.570		23.017, 21.665	24.017, 22.048	39.548
Egg mass (g)	1.461	1.4561																	2.272		1.9672	1.7772																1.10107	1.4261	1.2261							4.1961	2.3461
Male spleen mass (g)						0.0633												0.0233	0.03333						0.07533	0.02233																		0.02433	0.06033
Female spleen mass (g)						0.0633												0.0233	0.02433						0.10033	0.02733																		0.03533	0.03833
Male bursa mass (g)	0.01833																		0.01733																									0.03733
Female bursa mass (g)	0.01833																		0.03033																									0.03733
Male wing length (mm)	74.121, 75.648, 76.054	77.921, 79.548, 77.154	82.521, 48	87.821, 83.329, 86.548, 89.554	100.021, 48, 98.929	82.334, 80.421, 81.054, 82.148	76.621, 77.048, 78.454	77.548, 78.548	113.021, 117.648	88.521, 48, 94.048	73.021, 48	90.321, 87.548, 92.254	117.521, 118.548, 118.954	105.021, 108.048	74.521, 69.948	92.421, 96.548, 88.854	84.021, 84.848	81.021, 48, 72, 79.134	88.534, 87.521, 86.548, 88.354, 87.772		80.934, 80.021, 48, 82.672	78.734, 79.521, 77.048, 78.572			103.621, 54, 103.048		67.021, 48						83.021, 48	102.521, 48	91.121, 88.829, 89.848, 90.854	85.821, 84.848, 54		56.099						87.048, 89.554	89.348, 93.254	103.021, 48	80.221, 78.848	80.521, 48	115.021, 54, 110.548
Male tail length (mm)	55.921, 54.354	60.621, 58.254	52.021, 48	50.921, 54, 51.629	64.021, 48, 67.129	50.534, 48.421, 49.954	53.821, 54.454		78.521, 80.348	71.521, 48		64.321, 54, 67.548	88.121, 88.548, 90.354		80.021, 74.748	62.121, 54	75.021, 75.848	48.034	55.634, 55.721, 57.254		48.834	49.234, 47.021, 48, 72			57.221, 54, 52.348							62.021, 48	61.021		54.121, 54, 56.729, 54.548	57.321, 58.248, 56.354		32.099						64.554	66.354	64.521, 48	59.621		64.421, 54
Male tarsus length (mm)	14.521, 14.954	15.021, 54		18.121, 54		15.034, 14.721, 14.854	14.621, 14.454					20.521, 54	23.721, 23.954			19.921, 54		11.021, 72, 14.234	17.534, 17.321, 17.754		14.834	14.934, 15.072			21.421, 54								18.021		17.421, 54	19.121, 18.848, 19.054		14.099						18.054	18.854				21.221, 54
Male bill length to skull (mm)	12.454	11.654		12.854		16.354	11.954					15.254	20.554			13.754			16.754						25.354										12.554	14.254		8.099						15.054	15.654				23.254
Male bill length to distal corner of nostril (mm)	7.654	6.954		7.554		11.254	7.354, 7.454					8.754	11.654			7.954			10.254					6.570	16.554										7.054	7.954		5.770				6.170		9.754	9.654				14.754
Female wing length (mm)	72.219, 21, 73.848, 73.954	75.219, 21, 77.348, 73.054	78.521, 48	85.619, 21, 79.329, 86.048, 86.754	98.519, 21, 48, 94.429	77.519, 77.621, 79.248, 78.454	74.619, 21, 74.548, 76.754	76.048	111.019, 21, 113.348	90.019, 21, 48, 90.548	69.019, 21, 48	86.619, 21, 85.848, 88.054	114.019, 113.721, 112.448, 115.154	102.019, 21, 102.348	72.019, 21, 68.448	87.419, 21, 93.048, 83.754	81.519, 21, 82.548		85.219, 21, 83.5.48, 85.854, 85.672		80.819, 21, 48, 81.072	76.019, 21, 72, 74.048			101.019, 101.421, 48, 54		66.019, 21, 65.848		82.519				81.519, 21, 48	96.019, 21, 48	88.019, 87.921, 86.929, 89.048, 87.454	82.519, 21, 81.848, 82.754		55.099, 60.0105						82.048, 84.054	86.048, 87.354	99.021, 48	77.819, 21, 75.048	79.019, 21, 48	112.019, 112.221, 54, 108.048
Female tail length (mm)	54.821, 53.654	59.721, 56.254	50.521, 48	48.921, 50.329, 50.754	61.021, 48, 64.529	47.121, 46.254	52.321, 53.854		76.021, 78.548	67.521, 48		60.821, 54, 66.548	84.221, 87.548, 86.554		75.521, 69.548	59.221, 54	65.021, 69.848		53.521, 55.654			48.021, 48, 48.572			55.521, 54, 50.348							60.821, 48	61.021		51.821, 54, 55.829, 51.548	55.421, 54, 56.048		35.099, 33.0105						59.854	62.054	60.521, 48	57.721		62.321, 54
Female tarsus length (mm)	14.421, 14.754	14.421, 54		17.421, 18.154		14.421, 14.754	14.521, 14.254					20.621, 54	24.021, 24.854			19.721, 54			17.421, 17.554			15.072			20.921, 54								18.021		17.221, 54	19.221, 18.548, 19.154		14.099, 14.3105						17.654	18.654				22.221, 54
Female bill length to skull (mm)	12.254	11.454		12.754		15.354	11.754					14.954	20.654			13.654			16.654						24.454										12.354	14.354		7.599, 6.5105						14.654	15.454				23.254
Female bill length to distal corner of nostril (mm)	7.354	6.554		7.454		10.554	7.354					8.754	11.854			8.054			10.154					6.070	15.754										6.954	7.954		6.070				6.470		9.354	9.354				15.254
Dichromatism (% melanin)	12.226	21.126	0.026	0.026	26.526	0.026	27.926	0.026	0.026	11.026	4.726	0.026	11.626	0.026		0.026	0.026	32.026	14.826	48.026	44.826	35.326			19.926	0.026	33.326	0.026	0.026	44.726	0.026	0.026	19.926	31.026	8.926	0.026										15.626	0.026	0.026	9.626
Dichromatism (% carotenoid)	87.926	78.926	100.026	100.026	73.526	0.026	72.126	100.026	100.026	89.026	95.326	100.026	88.426	100.026		100.026	100.026	68.026	85.226	52.026	55.226	64.726			80.126	0.026	66.726	0.026	0.026	55.326	0.026	0.026	80.126	69.026	91.126	100.026										84.426	100.026	100.026	90.426
Rump dichromatism (scale 0-2 according to Irwin 1994)	0.521	0.021	2.021	1.021	1.021	0.021	0.021		1.021	2.021	1.021	1.021	2.021	1.021	1.021	0.521	1.021	0.021	0.021	0.021	0.021	0.021			0.521	0.021	0.021	0.021	0.021	0.021	0.021	0.021	0.021	0.021	1.021	1.521										2.021	2.021	1.521	1.521
Head dichromatism (scale 0-2 according to Irwin 1994)	1.521	0.021	2.021	1.521	2.021	0.021	0.521		2.021	2.021	2.021	2.021	2.021	2.021	2.021	2.021	2.021	0.021	0.021	0.021	0.521	0.021			0.521	0.021	1.521	0.021	0.021	1.521	0.021	0.021	1.021	2.021	1.021	2.021										2.021	2.021	2.021	2.021
Breast dichromatism (scale 0-2 according to Irwin 1994)	1.521	0.521	2.021	1.521	2.021	0.021	0.521		2.021	2.021	2.021	2.021	2.021	2.021	2.021	1.521	1.521	0.021	0.021	1.021	0.021	0.521			0.021	0.021	1.021	0.021	0.021	0.021	0.021	0.021	0.021	0.021	1.521	2.021										2.021	2.021	2.021	1.021
Male plumage brightness (scale 1-6 according to Hamilton & Zuk 1982)	3.021, 27	2.521, 27	4.021	2.521, 27	3.021, 27	4.521, 27	3.021, 27	2.527	2.021, 27	3.521, 27	3.021, 27	3.521, 27	4.521, 27	3.521	3.521, 27	2.021, 27	2.521, 27	2.021, 27	2.521, 27	2.521	2.521, 27	3.021, 27			3.521, 27	1.021	3.021, 27	1.521, 27	2.021, 27	3.521, 27	1.021	2.021, 27	3.021, 27	2.521, 27	2.021, 27	3.521, 27										6.021	2.521, 27	3.521, 27	4.021
Female plumage brightness (scale 1-6 according to Hamilton & Zuk 1982)	2.021, 27	2.521, 27	1.021	1.021, 27	2.021, 27	4.521, 27	3.021, 27	1.027	1.021, 27	1.021, 27	1.521, 27	2.021, 27	1.521, 27	1.521	1.521, 27	1.021, 27	1.021, 27	2.021, 27	2.521, 27	2.021	2.521, 27	2.521, 27			3.521, 27	1.021	2.521, 27	1.521, 27	2.021, 27	3.021, 27	1.021	2.021, 27	2.521, 27	2.521, 27	1.021, 27	1.521, 27										2.021	1.521, 27	2.021, 27	2.521
Presence of sexual dimorphism	Yes17, 21, 26, 48, 54, 59, 141	Yes17, 21, 26, 54, 59, 141	Yes21, 26, 48, 56, 141	Yes17, 21, 26, 27, 48, 54, 56, 141	Yes21, 26, 27, 48, 59, 141	Yes141, 147	Yes21, 26, 48, 54, 59, 141	Yes26, 27, 48, 56, 141	Yes21, 26, 27, 48, 56, 141	Yes21, 26, 27, 48, 56, 141	Yes21, 26, 27, 48, 56, 141	Yes21, 26, 27, 48, 54, 56, 141	Yes17, 21, 26, 27, 48, 54, 56, 141	Yes21, 26, 48, 56, 141	Yes21, 27, 48, 56, 141	Yes17, 21, 26, 27, 48, 54, 56, 141	Yes21, 26, 27, 48, 56, 141	Yes26, 48, 59, 72, 141	Yes26, 48, 54, 59, 72, 120, 141	Yes21, 26, 48, 59, 72, 141, 144	Yes21, 26, 48, 59, 72, 141	Yes26, 21, 27, 48, 59, 72, 141	Yes141	Yes73, 120, 131, 142, 146	Yes21, 26, 54, 56, 141		Yes21, 26, 27, 48, 60, 141		Yes60, 141	Yes21, 26, 27, 48, 60, 141			Yes21, 26, 27, 60, 141, 146	Yes21, 26, 56, 141, 146	Yes17, 21, 26, 27, 48, 54, 56, 141	Yes17, 26, 27, 48, 54, 56, 141, 146	Yes120, 142	Yes120, 142	Yes120, 142	Yes120, 142	Yes120, 131, 142	Yes120, 142, 144	Yes120, 142	Yes17, 48, 54, 56, 141	Yes17, 48, 54, 56, 141	Yes21, 26, 48, 56, 141	Yes21, 26, 27, 48, 56, 141	Yes21, 26, 27, 48, 56, 141	Yes21, 26, 48, 54, 56, 141
Absence of sexual dimorphism	Yes141	Yes27, 48, 141				Yes17, 21, 26, 48, 54, 59, 120, 141, 147	Yes17, 27, 141											Yes21, 27, 141	Yes17, 21	Yes141, 144	Yes27, 141	Yes141	Yes141		Yes17, 48, 141	Yes21, 26, 48, 60, 141		Yes21, 26, 27, 48, 60, 141, 146	Yes21, 26, 27, 48, 141		Yes21, 26, 48, 60, 141	Yes21, 26, 27, 48, 60, 141	Yes48, 141, 146	Yes27, 48, 141
Song complexity (number of notes)	6.022	3.022	3.0141	5.622		13.422	20.122						7.022			3.822			6.922		3.222	6.0022			5.222										4.048, 141	4.722	4.5143	4.0142					3.0142, 143	4.556			22.222	14.222
Song complexity (song length in seconds)	5.522	2.322		3.622		3.522	5.222						1.422			1.422			7.022		2.622	5.322			1.622											1.122		2.0143			12.0143						3.222	4.422
Note length averaged across all notes (in seconds)	0.2422	0.2622		0.1322		0.0522	0.0622						0.1222			0.2022			0.0622		0.1322	0.0722			0.3022											0.0722											0.0622	0.1422
Internote interval averaged across all notes (in seconds)	0.2722	0.2822		0.3222		0.0922	0.1222						0.0822			0.1522			0.2022		0.1822	0.1322			0.0522											0.1822											0.0822	0.1322
Highest song frequency (kHz)	4.722	5.022		6.022, 6.754		7.222	7.522						3.622			5.922			6.422		6.322	5.822			6.622											5.322											6.122	9.922
Lowest song frequency (kHz)	1.822	2.022		1.222, 54		2.222	2.122						2.122			1.822			1.822		2.022	2.122			2.822											1.922											1.522	0.922
Range of song frequencies across all notes (kHz)	3.422	2.522		2.622		2.622	2.722						1.222			2.922			2.622		2.722	2.722			3.322											2.022											2.622	7.022
Song mimicry						Yes147																				Yes60													Yes108, 120, 143			Yes108, 120, 142, 143, 144
Conservation status
Northward advance	Yes59			Yes6, 7, 14, 18, 54		Yes18, 141													Yes18, 141									Yes141								Yes18								Yes18			Yes56
Southward advance	Yes18					Yes141													Yes141																										Yes18		Yes56
Westward advance															Yes56																					Yes56											Yes56
Eastward advance																																																	Yes56
No advance		Yes18					Yes18, 141																		Yes18
IUCN Red List 2013.1: least concern	Yes49		Yes49	Yes49	Yes49	Yes49	Yes49	Yes49	Yes49	Yes49	Yes49	Yes49	Yes49	Yes49	Yes49	Yes49	Yes49	Yes49	Yes49	Yes49	Yes49	Yes49	Yes49	Yes49	Yes49	Yes49	Yes49	Yes49	Yes49	Yes49	Yes49	Yes49	Yes49	Yes49	Yes49	Yes49	Yes49	Yes49	Yes49	Yes49	Yes49	Yes49	Yes49	Yes49	Yes49	Yes49	Yes49	Yes49	Yes49
IUCN Red List 2013.1: vulnerable
IUCN Red List 2013.1: endangered
IUCN Red List 2013.1: critically endangered
IUCN Red List 2013.1: extinct
Population trend (IUCN 2013.1): increasing																																															Yes49
Population trend (IUCN 2013.1): stable			Yes49	Yes49	Yes49	Yes49	Yes49	Yes49	Yes49	Yes49	Yes49	Yes49	Yes49	Yes49	Yes49	Yes49	Yes49	Yes49			Yes49	Yes49	Yes49	Yes49	Yes49	Yes49	Yes49	Yes49	Yes49		Yes49	Yes49	Yes49	Yes49	Yes49	Yes49	Yes49	Yes49		Yes49	Yes49					Yes49
Population trend (IUCN 2013.1): decreasing	Yes49																		Yes49											Yes49									Yes49			Yes49	Yes49	Yes49	Yes49			Yes49	Yes49
Population trend (IUCN 2013.1): extinct
Breeding range (millions km2)			0.98145	6.8145	0.048145	9.9145	0.18145	2.4145	3.5145		0.21145	5.0145	3.2145	1.7145	5.5145	1.7145	1.2145	0.86145	8.9145	0.0077145	6.0145	0.23145	0.0062145	2.0145	10.4145	0.40145		3.0145	1.5145	9.5145	0.0019145	0.87145	1.9145	1.2145		5.7145	1.3145	9.2145	4.1145	4.8145	0.089145	4.9145	3.7145	7.2145	11.4145	0.47145	7.6145	4.5145	3.9145
Breeding population size (number of pairs, in millions)	1416	0.1316		0.01616		2116	0.3416, 0.25141			2.9145			0.00716						2316						3.316		0.56145								0.002816	4.616								18516	1816
Number of races or subspecies	448, 59, 354, 2141	248, 54, 59, 141	148	448, 54, 56, 141	148, 56	1848, 54, 1259, 14141, 147	248, 54	448, 56, 141	548, 141, 656	348, 141, 456	148, 141	148, 54, 256, 141	448, 54, 141, 556	248, 141, 356	548, 56, 141	448, 54, 56, 141	548, 56, 141	248, 59, 72, 141	448, 1054, 141, 1159, 572	148, 59, 141	648, 59, 72, 141	248, 59, 72, 141	2141, 149	773, 142, 143, 146	548, 54, 656, 141	548, 460, 141	548, 141, 260	348, 60, 141	148, 141	1148, 1060, 141	348, 60, 141	348, 141, 460, 147	348, 60, 141	248, 56, 141	148, 54	548, 54, 56, 141	1142, 143	5142, 143	5142, 143	2142, 143	3142, 143	3142, 143, 144	11142, 143	1448, 141, 1754, 1956	148, 54, 56, 141	148, 141	1148, 56, 141	248, 56, 141	348, 56, 141, 454
Biogeography
Palearctic	Yes21, 48, 54, 59, 141	Yes21, 48, 54, 59, 141	Yes21, 48, 56, 141	Yes21, 48, 54, 56, 141	Yes21, 48, 56, 141	Yes21, 48, 54, 59, 141	Yes21, 48, 54, 59, 141	Yes21, 48, 56, 141	Yes21, 48, 56, 141	Yes21, 48, 56, 141	Yes21, 48, 56, 141	Yes21, 48, 54, 56, 141	Yes21, 48, 54, 56, 141	Yes21, 48, 56, 141	Yes21, 48, 56, 141	Yes21, 48, 54, 56, 141	Yes21, 48, 56, 141	Yes21, 48, 59, 141	Yes21, 48, 54, 59, 141		Yes21, 48, 59, 141	Yes21, 48, 59, 141			Yes21, 48, 54, 56, 141									Yes21, 48, 54, 56, 141	Yes21, 48, 54, 56, 141	Yes21, 48, 54, 56, 141								Yes48, 54, 56, 141	Yes48, 54, 56, 141	Yes21, 48, 56, 141
Africa				Yes48, 56, 141																						Yes21, 48, 60, 141	Yes21, 48, 60, 141	Yes21, 48, 60, 141	Yes21, 48, 60, 141	Yes21, 48, 60, 141	Yes21, 48, 60, 141	Yes21, 48, 60, 141	Yes21, 48, 60, 141
Arabia				Yes48, 56, 141												Yes minus48, 56, 141
Oriental																		Yes minus48, 59, Yes141		Yes48, 59, 141	Yes minus141	Yes minus48, 141												Yes minus56, 141		Yes48, 56, 141										Yes minus48, 56, 141
North and Middle America	Yes21, 48, 54, 59, 61, 141	Yes21, 48, 54, 59, 61, 141																																					Yes61, 120, Yes minus142, 143	Yes61, 120, 142, Yes minus143	Yes120, 142, 143						Yes21, 48, 56, 61, 141	Yes21, 48, 56, 61, 141	Yes21, 48, 54, 56, 141
South America																								Yes73, 120, 142, 143													Yes84, 85, 120, 142, 143	Yes120, 142, 143	Yes120, 142, 143	Yes120, 142, 143	Yes143	Yes120, 142, 143	Yes120, 142, 143
Hawaii																							Yes141
In the tropics				Yes48, 54, 56, 141														Yes minus48, 59, Yes141		Yes48, 59, 141	Yes48, Yes minus59, 141	Yes minus48, 59, 141	Yes141	Yes73, 120, 142, 143		Yes48, 60, 141	Yes48, 60, 141	Yes48, 60, 141	Yes48, 60, 141	Yes48, 60, 141	Yes48, 60, 141	Yes48, 60, 141	Yes48, 60, 141	Yes minus56, 141		Yes48, 56, 141	Yes84, 85, 120, 142, 143	Yes120, 142, 143	Yes120, 142, 143	Yes120, 142, 143	Yes120, 142, 143	Yes120, 142, 143	Yes120, 142, 143		Yes minus56	Yes141	Yes48, 56, Yes minus141		Yes minus48, 56, 141
Out of the tropics	Yes48, 54, 59, 141	Yes48, 54, 59, 141	Yes48, 56, 141	Yes48, 54, 56, 141	Yes48, 56, 141	Yes48, 54, 59, 141	Yes48, 54, 59, 141	Yes48, 56, 141	Yes48, 56, 141	Yes48, 56, 141	Yes48, 56, 141	Yes48, 54, 56, 141	Yes48, 54, 56, 141	Yes48, 56, 141	Yes48, 56, 141	Yes48, 54, 56, 141	Yes48, 56, 141	Yes48, 59, 141	Yes48, 54, 59, 141		Yes48, 141	Yes48, 59, 141		Yes120, 142, Yes minus143	Yes48, 54, 56, 141			Yes minus48		Yes minus48, 60, 141			Yes minus48, 60, 141	Yes48, 56, 141	Yes48, 54, 56, 141	Yes48, 56, 141		Yes120, 143, Yes minus142			Yes143	Yes minus120, 142, 143		Yes48, 54, 56, 141	Yes48, 54, 56, 141	Yes48, 56, 141	Yes48, 56, 141	Yes48, 56, 141	Yes48, 54, 56, 141
Ancestrality
Time of appearance of the species (million years)	0.630, 1.615, 1.055, 0.220, 25, 58, 0.357	0.630, 1.615, 1.055, 0.220, 25, 58, 0.357		6.820, 25, 11.766		6.330, 5.815, 7.155, 4.825, 4.120, 4.057, 4.958	6.330, 7.155, 4.120, 4.057, 4.958	9.755, 7.163	7.063	5.463	3.163	7.055, 5.920, 6.263	2.063	9.455, 7.920, 2.063	9.455, 7.820, 9.563	10.663	8.755, 7.520, 2.563	0.920, 32, 57, 1.125, 2.330, 1.358	3.530, 2.320, 25, 2.057, 2.558		3.530, 2.325, 1.820, 2.157, 2.558	2.330, 1.125, 0.920, 57, 1.358	15.763		16.566		5.720, 6.158	2.720, 3.458		5.120, 5.558		5.720	1.620, 2.158	4.955	6.820, 25	11.355, 8.920, 10.563								16.530, 66, 18.855, 18.025, 17.257, 21.058, 26.263		11.355, 8.920, 10.563	10.015, 13.155	4.215	14.915
[truncated: 32 more columns]
