# Supplementary material for: Ancestrality and evolution of trait syndromes in finches (Fringillidae)
Source: Ecol Evol. 2017 Oct 21;7(23):9935–53. doi: 10.1002/ece3.3420 (PMC5723631; doi:10.1002/ece3.3420)
Supplement: Supplementary file 3 [file ECE3-7-9935-s003.xlsx]

## Sheet: Data (elaborated)
Appendix S3. Elaborated variables used for the analysis of four syndromes. Values in italics were interpolated by a nearest neighbour method. Percent record per variable and per species are indicated in last column and row, respectively.
	Acanthis ﬂammea	Acanthis hornemanni	Agraphospiza rubescens	Bucanetes githagineus	Callacanthis burtoni	Carduelis carduelis	Carduelis citrinella	Carpodacus pulcherrimus	Carpodacus puniceus	Carpodacus rhodochlamys	Carpodacus rodochroa	Carpodacus roseus	Carpodacus rubicilla	Carpodacus rubicilloides	Carpodacus sibiricus	Carpodacus synoicus	Carpodacus thura	Chloris ambigua	Chloris chloris	Chloris monguilloti	Chloris sinica	Chloris spinoides	Chlorodrepanis virens	Chlorophonia cyanea	Coccothraustes coccothraustes	Crithagra burtoni	Crithagra citrinelloides	Crithagra leucopygia	Crithagra mennelli	Crithagra mozambica	Crithagra rufobrunnea	Crithagra striolata	Crithagra sulphurata	Eophona migratoria	Eremopsaltria mongolica	Erithrina erythrina	Euphonia cayennensis	Euphonia chlorotica	Euphonia laniirostris	Euphonia minuta	Euphonia musica	Euphonia violacea	Euphonia xanthogaster	Fringilla coelebs	Fringilla montifringilla	Haematospiza sipahi	Haemorhous mexicanus	Haemorhous purpureus	Hesperiphona vespertina
Specialism
Shy	0	0	0.5	0	0.5	0.5	0	0.5	0	0.6	0	1	0.6	0.9	0	0.6	0	0	0	0	0	0	0	1	1	1	0	0	1	0	0	1	1	0	0	0	1	0	0	1	0	0	0	0	0.5	0	0	0	0
Foraging height specialization	0.181444	0	0.942809	0.471405	0.477213	0	0.134687	0.471405	0.62361	0.62361	0.498888	0	0.485621	0.272166	0.942809	0.679869	0.377124	0	0.0942809	0.373601	0	0.326599	0.471405	0.790895	0.269374	0.117851	0.942809	0.942809	0.309031	0.269374	0.377124	0.311805	0.157135	0.272166	0.544331	0.117851	0.850272	0.749906	0.662207	0.790895	0.749906	0.599969	0.513701	0.188562	0.134687	0	0.377124	0	0.471405
Nest height specialization	0.241742	0.471405	0.942809	0.749906	0.942809	0.644605	0.942809	0.942809	0.544331	0.544331	0.521353	0.679869	0.471405	0.942809	1	0.942809	0.942809	0.62361	0.544331	0.942809	0.720082	0.942809	0.942809	0.942809	0.679869	0.471405	0.62361	0.498888	0.679869	0.485621	0.471405	0.471405	0.544331	0.498888	0.942809	0.662207	0.471405	0.544331	0.235702	0.942809	0.544331	0.62361	0.544331	0.471405	0.471405	0.62361	0.599969	0.790895	0.749906
Food specialization	0.369168	0.662401	0.612372	0.355384	0.448535	0.564076	0.614636	0.484452	0.421637	0.423896	0.484452	0.323942	0.334664	0.547723	0.318689	0.463547	0.480384	0.867806	0.333659	0.628063	0.304911	0.334021	0.447214	0.708487	0.301992	0.484452	0.30298	0.666667	0.176777	0.28782	0.288175	0.265132	0.246256	0.333659	0.585287	0.223607	0.817062	0.846431	0.880341	0.774597	0.863348	0.815371	0.655031	0.256298	0.415133	0.25352	0.299176	0.170075	0.254216
Altitudinal specialization	0.736171	0.825211	0.522928	0.542875	0.741723	0.272054	0.509973	0.644253	0.378984	0.459593	0.374871	0.434711	0.367674	0.506477	0.300843	0.619576	0.552951	0.588731	0.681267	0.821098	0.506477	0.340531	0.506477	0.641374	0.424224	0.660703	0.53321	0.779149	0.71972	0.576393	0.726301	0.399959	0.513263	0.588731	0.213448	0.112276	0.808143	0.760847	0.681267	0.76352	0.372815	0.773802	0.585441	0.485914	0.372815	0.493111	0.670985	0.506477	0.581945
Habitat specialization	0.2	0.57735	0.330719	0.83887	0.333333	0.217945	0.0769231	0.515079	0.763763	0.218218	0.181818	0.142857	0.520416	0.509175	0.0769231	0.544862	0.360555	0.27735	0.311265	0.0434783	0.203519	0.144338	0.57735	0.617976	0.552978	0.3849	0.3849	0.333333	0.3849	0.544862	0.333333	0.203519	0.5	0.5	0.81968	0.305505	0.614136	0.361457	0.226119	0.63099	0.5	0.441256	0.489975	0.23094	0.242077	0.515079	0.544862	0.264575	0.509175
Ecological specialization	0.345705	0.507273	0.670328	0.591688	0.588723	0.339736	0.455806	0.611599	0.546465	0.453929	0.412277	0.316276	0.435956	0.55567	0.527853	0.650133	0.542765	0.471499	0.39296	0.56181	0.346998	0.417659	0.589051	0.740308	0.445687	0.423862	0.557502	0.643646	0.45406	0.432814	0.439267	0.330364	0.392197	0.438689	0.621111	0.284289	0.712203	0.652595	0.537127	0.780562	0.60608	0.650802	0.557696	0.326624	0.327223	0.377064	0.498423	0.306386	0.513329
Drought tolerance	0	0	0	1	0	1	0	0	1	0	0	0	0	1	1	1	0	0	1	0	0	0	0	0	1	0	0	1	0	0	0	0	0	0	1	0	0	0	1	0	1	1	0	1	0	0	1	0	0
Cold tolerance	1	1	1	1	1	1	1	1	1	1	1	1	1	1	1	1	1	1	1	0	0	1	0	0	1	0	0	0	0	0	0	1	0	0	1	1	0	0	0	0	0	0	0	1	1	1	0	0	0
Disturbance tolerance	1	1	0	1	0	1	1	1	1	1	1	1	1	1	0	1	0	1	1	1	1	1	1	1	1	1	1	1	1	1	1	1	1	1	0.5	1	1	1	1	1	1	1	0	1	1	1	1	1	1
K-selection
Clutch size	4.9	4.5	4.5	4.9	2.3	5	4.1	4	4	4.3	4.6	4.1	4.5	4.6	4.4	4.6	3.6	3.7	4.9	4	4.7	4	2.2	3	4.3	2	2.8	3.2	3	3	2.8	3.9	3.2	4.3	4.8	4.8	4	3	3.9	3.7	3.1	4	4	4.5	5.8	4	4.4	4.3	3.2
Nesting stage	11.5	11.5	14	13.2	13.9	14.8	16.8	14	14	16.1	14	15	17	14	13.5	14.7	14	18.5	14.8	14.4	14.5	13.8	17.2	20.5	12.4	30.9	15	19.5	17.3	20.3	22.6	15	16.1	13	18	12.3	14	13.9	19.8	19	14.4	21	12.4	14	13.3	14	15.1	14.1	13.9
Incubation	10.7	11.6	13	13	13.2	11.9	13.4	12.5	12.5	14	12.8	14.5	16	12.8	11.8	13.4	12.8	12.5	12.9	13	12.8	13.3	14	19	12	16.1	12.5	12.5	13	13.5	14.5	12	13.5	12.5	13	12.6	12.8	15	14.9	16	13	13.5	12	12.8	11.8	12.8	13.5	13	13.2
Breeding season	3	3	2.5	4	3.5	3	4	3.5	3	3	2.5	4	3	2	5.5	3.3	1.5	4	3.6	6	5.5	5	7.5	3	5.5	4.3	10	7	6.5	8	7.5	12	9.5	3	3.5	2.3	1	2	7	6	4.5	5.8	6	2.5	2	2.5	4.5	4	4
Broods per season	1.9	1.6	1.3	2	1.3	2.1	2.1	1.9	1.9	1	1.3	2	1.2	1.3	1.2	2	1.3	1.9	2	1.6	2	1	1.5	2.3	1	1.5	2.3	2.3	1.6	2.3	2	2.5	1.6	1.3	2	1	1.3	1.5	2.5	2	1.6	1.5	1	1.3	1.5	1.3	2.7	2	1.3
Life duration	10	6	19	13.3	16	16.7	6	12.3	12.3	19	19	12.3	19	19	12.5	13.3	19	12.3	13.3	10	12	12.5	12	10	12.5	13	24	24	6	8	10	24	9.3	19	17.5	9	19	16	10	10	10	10	12.5	19	15	19	12	14	16
Metabolic rate per unit body mass	4.33588	4.33588	3.38813	3.74444	2.33677	5.61963	3.91623	4.41221	4.41221	3.38813	3.38813	4.41221	3.38813	3.38813	2.30627	3.74444	3.38813	4.41221	3.74444	4.20438	5.47015	2.30627	4.20438	2.8377	2.30627	2.18997	2.34286	2.34286	4.20438	2.8377	2.8377	2.34286	4.20438	3.38813	4.50175	2.69456	3.38813	2.33677	3.53691	2.8377	4.73077	2.8377	2.30627	3.38813	3.11111	3.38813	2.67308	4.41221	2.33677
Sexual selection
Juvenile plumage distinctness	2.4	2.4	2	1.5	2	3	3	1	1.7	1	1	2.3	1.3	1.5	1	1	1	3	2.5	1.7	3	2.7	3	1	2	1.5	1.5	1.5	1	1.7	1.7	1.3	1.5	2.3	1.5	1.6	2.4	1	1	1	1	1	1	1.2	1.6	1.5	1	1.5	1.7
Female plumage drabness	1.1	1.1	2	2	1.3	1	1.2	2	2	2	2	1	2	2	2	2	1.7	1.3	1.5	1	1.7	1	2	1	1.1	2	1	1.5	1	1.7	2	1.7	1	1	1.8	2	1.5	1.5	1.5	1.5	1	2	2	1.4	1.1	2	2	1.7	1
Duration of juvenile plumage	72.8	67.5	163.8	163.8	59.3	82.2	49.7	163.8	163.8	163.8	163.8	163.8	163.8	163.8	163.8	163.8	163.8	79.9	79.9	67.5	79.9	67.5	49.7	59.3	68.3	71.3	89.5	72.8	67.5	89.5	72.8	72.8	67.5	79.9	71.3	163.8	67.5	59.3	89.5	89.5	59.3	89.5	163.8	56.8	52.4	151	163.8	163.8	151
Monogamy	0.5	1	0.8	1	1	1	1	0.8	1	0.8	0.8	1	0.8	0.8	0.8	1	0.8	0.7	0.7	1	0.7	1	1	1	1	0.7	1	0.8	1	1	0.8	1	1	0.7	1	0.8	1	1	1	1	1	1	0.8	0.8	1	1	1	1	0.7
Nest outer diameter	9.1	10.4	13.3	12.5	8	7.6	8.9	13.3	13.3	13.3	13.3	13.3	18	13.3	13.3	13.3	13.3	12	12	10.4	5.7	10.4	10.9	8.2	12	10	9.3	6	10.4	9.3	9.5	9.5	10.4	12	12.4	13.3	10.4	8	9.3	9.3	8	9.3	15	9	12.8	12.7	13.3	13.3	10.5
Nest building by males	0.3	0	0	0	0.5	0.1	0	0	0	0	0	0	0	0	0	0	0	0.2	0.2	0	0.2	0	0	0.5	0.5	0.5	0.3	0	0	0	0	0	0	0.2	0	0	0	0.6	0.5	0.5	0.5	0.5	0	0	0	0.2	0.2	0	0.3
Incubation by males	0	0	0	0.5	0	0	0	0	0	0.3	0	0	0	0	0.3	0.4	0	0	0	0	0	0	0	0.2	0	0.5	0	0	0	0	0	0	0	0	0.5	0	0	0	0	0	0.2	0	0	0	0	0.2	0	0	0
Feeding of young by males	0.4	0.5	0.5	0.5	0.5	0.5	0.5	0.5	0.5	0.5	0.5	0.5	0.4	0.5	0.5	0.5	0.5	0.5	0.5	0.5	0.5	0.5	0.3	0.5	0.5	0.5	0.5	0.5	0.5	0.5	0.5	0.5	0.5	0.7	0.5	0.5	0.5	0.4	0.5	0.5	0.5	0.5	0	0.3	0.5	0.5	0.5	0.5	0.3
Size	13.3	12.8	14	13.8	17.5	12.3	11.8	14	20	17.8	14.5	16.8	20	19.5	17	15.3	17.5	13.3	15.3	13.8	13.3	13	10.5	11	17	15.5	11.5	10.7	13.5	12	11.8	14.3	14.9	17.8	14.5	14.5	11	9.5	10	9	10.2	10	10	16	15.5	18.5	13.8	14	19.8
Weight	13.1	16	23.9	19.8	13.1	16.3	12.5	18.9	46.7	30.7	18	28.2	45.2	40.9	18.1	20.8	30.7	13.9	27	15.5	19.5	18.2	13.4	13.9	54.2	29.5	13.3	12	15	12.4	27.5	22.3	24.9	48.5	21.5	23.9	14.7	11.1	14.9	9.9	15.6	14.7	12.8	21.9	23.4	40.1	20.8	24.2	58.2
Bill relative length	9.24812	8.98438	9.86207	9.27536	11.3043	12.8455	10	9.86207	9.86207	9.86207	9.86207	8.9881	10.3	9.86207	9.86207	8.95425	9.86207	10.915	10.915	8.98438	10.915	8.98438	10	11.3043	14.6471	9.62963	9.05172	8.63636	8.98438	9.05172	8.63636	8.63636	8.98438	10.915	8.55172	9.86207	8.98438	7.89474	9.05172	9.05172	11.3043	9.05172	9.86207	9.25	10	13.3529	9.86207	9.86207	11.7172
Wing relative length	55.6391	59.7656	57.5	62.029	56.2286	64.878	64.4915	55.2143	56.6	50.6742	48.6897	52.3214	57.85	53.2821	42	58.7582	47.3714	60.5263	56.4706	59.7656	60.8271	59.2308	64.4915	62.5217	60.1176	58.3704	57.7391	57.803	61.1111	60.8621	57.803	57.803	55.1007	55.3933	61.3103	57.6552	59.7656	60	60.8621	60.8621	62.5217	60.8621	57.6552	53.5	57.4194	54.5946	56.4493	56.8571	56.6162
Tail relative length	41.1278	45.8594	36.6429	36.6667	36.3429	39.3496	45.4237	38.8966	39.15	39.0449	38.8966	38.0952	43.75	38.8966	44.0588	39.6732	40.8	36.0902	36.2745	45.8594	36.6917	36.7692	45.4237	39.5652	32.1765	38.0741	42.5862	43.9394	45.8594	42.5862	43.9394	42.9371	40.9396	36.2745	37.1034	38.8966	45.8594	39.5652	42.5862	42.5862	39.5652	42.5862	38.8966	38.875	41.4194	33.7838	42.5362	38.8966	32.4242
Tarsus relative length	10.9774	11.4844	13.1034	12.971	11.8261	11.9512	12.2034	13.1034	13.1034	13.1034	13.1034	12.2619	12.05	13.1034	13.1034	12.9412	13.1034	9.02256	11.4379	11.4844	11.1278	11.5385	12.2034	11.8261	12.4706	11.6296	11.6379	11.9697	11.4844	11.6379	11.9697	11.9697	12.0805	11.4379	11.931	13.1034	11.4844	14.8421	11.6379	11.6379	11.8261	11.6379	13.1034	11.125	12.0645	10.7059	13.1034	13.1034	10.9596
% melanin	12.2	21.1	0	0	26.5	0	27.9	0	0	11	4.7	0	11.6	0	0	0	0	32	14.8	48	44.8	35.3	27.9	38.7	19.9	0	33.3	0	0	44.7	0	0	19.9	31	8.9	0	21.1	38.7	25.4	25.4	38.7	25.4	0	14.8	21.1	15.6	0	0	9.6
% carotenoid	87.9	78.9	100	100	73.5	0	72.1	100	100	89	95.3	100	88.4	100	100	100	100	68	85.2	52	55.2	64.7	72.1	61.3	80.1	0	66.7	0	0	55.3	0	0	80.1	69	91.1	100	78.9	61.3	74.6	74.6	61.3	74.6	100	85.2	78.9	84.4	100	100	90.4
Rump dichromatism	0.5	0	2	1	1	0	0	1.5	1	2	1	1	2	1	1	0.5	1	0	0	0	0	0	0	0.5	0.5	0	0	0	0	0	0	0	0	0	1	1.5	0	0.5	0	0	0.5	0	1.5	0	0	2	2	1.5	1.5
Head dichromatism	1.5	0	2	1.5	2	0	0.5	2	2	2	2	2	2	2	2	2	2	0	0	0	0.5	0	0.5	1.5	0.5	0	1.5	0	0	1.5	0	0	1	2	1	2	0	1.5	1	1	1.5	1	2	0	0	2	2	2	2
Breast dichromatism	1.5	0.5	2	1.5	2	0	0.5	2	2	2	2	2	2	2	2	1.5	1.5	0	0	1	0	0.5	0.5	1	0	0	1	0	0	0	0	0	0	0	1.5	2	0.5	1	1	1	1	1	2	0	0.5	2	2	2	1
Male plumage brightness	3	2.5	4	2.5	3	4.5	3	2.5	2	3.5	3	3.5	4.5	3.5	3.5	2	2.5	2	2.5	2.5	2.5	3	3	3	3.5	1	3	1.5	2	3.5	1	2	3	2.5	2	3.5	2.5	3	3.5	3.5	3	3.5	3.5	2.5	2.5	6	2.5	3.5	4
Female plumage brightness	2	2.5	1	1	2	4.5	3	1	1	1	1.5	2	1.5	1.5	1.5	1	1	2	2.5	2	2.5	2.5	3	2.5	3.5	1	2.5	1.5	2	3	1	2	2.5	2.5	1	1.5	2.5	2.5	3	3	2.5	3	1.5	2.5	2.5	2	1.5	2	2.5
Sexual dimorphism present	0.9	0.7	1	1	1	0.2	0.7	1	1	1	1	1	1	1	1	1	1	0.6	0.8	0.8	0.8	0.9	0.5	1	0.6	0	1	0	0.3	1	0	0	0.7	0.6	1	1	1	1	1	1	1	1	1	1	1	1	1	1	1
Number of notes	6	3	3	5.6	9.9	13.4	20.1	4.7	4.7	4.7	4.7	4.7	7	4.7	4.7	3.8	4.7	6.9	6.9	3	3.2	6	20.1	9.9	5.2	28	39	21.8	3	39	21.8	21.8	3	6.9	4	4.7	4.5	4	39	39	9.9	39	3	4.5	3	11.1	22.2	14.2	5.4
Song length	5.5	2.3	1.1	3.6	3.5	3.5	5.2	1.1	1.1	1.1	1.1	1.1	1.4	1.1	1.1	1.4	1.1	7	7	2.3	2.6	5.3	5.2	3.5	1.6	6	4.3	10.9	2.3	4.3	10.9	10.9	2.3	7	6	1.1	2.3	2	4.3	4.3	12	4.3	1.1	7	2.3	2	3.2	4.4	4.6
Frequency range	3.4	2.5	2	2.6	3.1	2.6	2.7	2	2	2	2	2	1.2	2	2	2.9	2	2.6	2.6	2.5	2.7	2.7	2.7	3.1	3.3	2.4	9.7	3.7	2.5	9.7	3.7	3.7	2.5	2.6	2.4	2	2.5	3.1	9.7	9.7	3.1	9.7	2	2.6	2.5	3.2	2.6	7	2.5
Song mimicry	0	0	0	0	0	1	0	0	0	0	0	0	0	0	0	0	0	0	0	0	0	0	0	0	0	1	0	0	0	0	0	0	0	0	0	0	0	0	1	0	0	1	0	0	0	0	0	0	0
Resudence/territorialism
Nests dispersed	0.5	0	1	1	0.5	0.5	0	0	0	1	1	0.5	0.5	1	1	0.5	1	0	0.5	0	1	0	1	1	0.5	1	0	1	1	0.5	1	1	1	1	0	1	1	1	1	1	1	1	1	0	0.5	1	1	1	1
Breeding dispersion	2.2	1.7	3	2.1	2.7	2.2	2.2	2.5	2.5	2.7	2.8	2.4	2.2	3	3	2.5	2.2	2.5	2.2	2.5	2.5	2.1	3	2.4	2.2	2.5	2.3	3	2.5	2.5	2.7	3	2	3	1.7	1.8	2.4	2.4	2.6	2.6	2.7	2.5	2.7	3	2.3	2.5	2	2.5	2.5
Breeding dispersion plasticity	0.711325	0.714286	0	0.80755	0.42265	0.56411	0.27889	0.5	0.5	0.42265	0.338562	0.622036	0.759477	0	0	0.57171	0.8	0.5	0.759477	0.5	0.5	0.622036	0	0.484921	0.80755	0.5	0.42265	0	0.5	0.5	0.42265	0	0.5	0	0.711325	0.6151	0.47085	0.622036	0.484921	0.484921	0.42265	0.5	0.42265	0	0.338562	0.5	1	0.5	0.5
Territorial	0.7	0.5	1	0	1	1	1	0.5	0.5	1	1	1	0	1	1	1	1	0.5	0	0.5	1	1	1	1	1	1	0.5	1	1	1	1	1	1	1	0	1	1	1	1	1	1	1	1	1	0	1	1	1	1
Gregariousness	3.3	2.9	2.4	3	3	4	3.8	2.5	2.3	2.4	2.6	3.1	2.6	3	2	3.5	2.8	3.3	3.7	2.8	3.5	3.3	2.8	2.2	3.3	2.1	2.6	2.3	2.8	2.9	2	1.8	1.8	2.3	3.7	3	2.4	2.1	2.3	2.2	2.7	2.3	2.3	4	3.1	2.2	4	3	2.7
Gregariousness plasticity	0.583667	0.795876	0.496678	0.726449	0	0	0.242812	0.42265	0.569669	0.507452	0.4	0.646447	0.899218	0.42265	0.666667	0.42265	0.292893	0.541877	0.361715	0.292893	0.42265	0.569669	0.569669	0.569669	0.596844	0.646447	0.4	0.361715	0.569669	0.787238	0.591752	0.617029	0.617029	0.622036	0.342769	0.726449	0.51205	0.476395	0.509347	0.576341	0.857143	0.576341	0.571429	0	0.689486	0.569669	0	0.666667	0.361715
Mixed parties	1	1	0	1	0	0.5	1	0	0	0	1	1	1	1	0	1	1	0	1	0	0	1	1	1	0	0	0	1	1	1	0	1	0.5	0	1	1	1	1	1	1	0.5	1	1	1	1	1	0	1	0
Migration	2.2	2.2	1.7	2.1	1.8	2.1	1.8	1.5	1.5	2.3	1.8	2.5	1.8	1.8	2.1	1.5	1.6	1.6	2.1	1.5	2.1	1.6	1	1.7	2.1	1	1.3	1.4	1.7	1.9	1	1.6	1.5	2.3	1.8	2.7	1	1.3	1	1.3	1.4	1.5	1	2	2.7	1.8	1.9	2	2.1
Migration plasticity	0.855662	0.855662	0.42265	0.923077	0.27889	0.639445	0.47085	0.5	0.5	0.338562	0.338562	0.549306	0.236237	0.27889	0.875	0.5	0.47085	0.455138	0.88453	0.5	0.928571	0.484921	0	0.42265	0.855662	0	0.42265	0.47085	0.42265	0.622036	0	0.47085	0.5	0.622036	0.759477	0.391724	0	0.42265	0	0.363636	0.484921	0.5	0	0.5	0.236237	0.27889	0.811018	1	0.787909
Behavioural plasticity	0.716885	0.788608	0.306442	0.819025	0.233846	0.401185	0.330851	0.474217	0.523223	0.422888	0.359041	0.605929	0.631644	0.233846	0.513889	0.49812	0.521248	0.499005	0.668574	0.430964	0.617074	0.558875	0.497439	0.492413	0.753352	0.382149	0.4151	0.277522	0.497439	0.636425	0.338134	0.362626	0.53901	0.41469	0.604524	0.577758	0.327633	0.507027	0.331423	0.474966	0.588238	0.525447	0.331359	0.166667	0.421429	0.449519	0.603673	0.722222	0.549875
% record	100	96.2264	66.0377	94.3396	73.5849	100	96.2264	60.3774	67.9245	79.2453	67.9245	81.1321	92.4528	67.9245	69.8113	90.566	67.9245	69.8113	100	67.9245	86.7925	88.6792	64.1509	60.3774	98.1132	62.2642	73.5849	69.8113	77.3585	77.3585	64.1509	77.3585	83.0189	71.6981	88.6792	98.1132	50.9434	69.8113	60.3774	62.2642	52.8302	62.2642	52.8302	81.1321	79.2453	64.1509	92.4528	79.2453	88.6792
[truncated: 33 more columns]
