# Supplementary material for: Ancestrality and evolution of trait syndromes in finches (Fringillidae)
Source: Ecol Evol. 2017 Oct 21;7(23):9935–53. doi: 10.1002/ece3.3420 (PMC5723631; doi:10.1002/ece3.3420)
Supplement: Supplementary file 5 [file ECE3-7-9935-s005.xlsx]

## Sheet: Figure S5
Figure S1. Scores (loadings) of 81 fringillid species along the first axis of the four PCAs featuring ecological specialization (a), r-K gradient (b), sexual selection (c) and dispersal/social behaviour (d).
